# Supplementary material for: Proteomic Analysis Reveals Key Proteins in Extracellular Vesicles Cargo Associated with Idiopathic Pulmonary Fibrosis In Vitro
Source: Biomedicines. 2021 Aug 20;9(8):1058. doi: 10.3390/biomedicines9081058 (PMC8394197; doi:10.3390/biomedicines9081058)
Supplement: Supplementary file 1 [file biomedicines-09-01058-s001.zip]

Archive with 2 entries (2 files):
- additional information.pdf
- Supplementary tables.xlsx
