# Supplementary material for: Proteomic Analysis Reveals Key Proteins in Extracellular Vesicles Cargo Associated with Idiopathic Pulmonary Fibrosis In Vitro
Source: Biomedicines. 2021 Aug 20;9(8):1058. doi: 10.3390/biomedicines9081058 (PMC8394197; doi:10.3390/biomedicines9081058)
Supplement: Supplementary file 1 [file biomedicines-09-01058-s001.zip › Supplementary tables.xlsx]

## Sheet: Table  S1
Table S1: Proteins identified by proteomic analysis using LFQ intensity value ≠ 0 in at least one of biological replicates.
Protein IDs	Majority protein IDs	Protein names	Gene names	LFQ intensity NL-1.1	LFQ intensity NL-1.2	LFQ intensity NL-2.1	LFQ intensity NL-2.2	LFQ intensity IPF-1.1	LFQ intensity IPF-1.2	LFQ intensity IPF-2.1	LFQ intensity IPF-2.1	MS/MS count NL-1.1	MS/MS count NL-1.2	MS/MS count NL-2.1	MS/MS count NL-2.2	MS/MS count IPF-1.1	MS/MS count IPF-1.2	MS/MS count IPF-2.1	MS/MS count IPF-2.2	MS/MS count
P02751	P02751	Fibronectin;Anastellin;Ugl-Y1;Ugl-Y2;Ugl-Y3	FN1	37.4973	37.4287	37.1165	36.8042	37.3731	37.192	37.1641	37.2637	287	223	364	252	254	219	300	278	2177
P98160	P98160	Basement membrane-specific heparan sulfate proteoglycan core protein;Endorepellin;LG3 peptide	HSPG2	34.137	33.5714	32.9969	32.5166	34.0381	32.9955	33.8337	33.9655	150	111	155	106	166	85	160	157	1090
P02452;CON__Q862S4	P02452	Collagen alpha-1(I) chain	COL1A1	34.2891	34.3828	36.235	35.7042	34.2112	35.5434	35.9414	35.7948	77	68	241	111	69	106	150	115	937
P12111	P12111	Collagen alpha-3(VI) chain	COL6A3	33.0872	33.3213	33.8827	33.941	33.812	31.9518	33.2155	33.4519	94	73	194	122	106	56	109	111	865
P08123	P08123	Collagen alpha-2(I) chain	COL1A2	34.1847	34.1394	35.1183	34.6727	34.1195	35.3672	35.2043	35.1569	68	56	164	87	65	111	106	96	753
Q99715	Q99715	Collagen alpha-1(XII) chain	COL12A1	32.5614	32.6713	32.9397	32.6311	32.9337	32.0218	32.7132	32.7704	67	65	146	87	87	55	96	92	695
Q14112	Q14112	Nidogen-2	NID2	32.4282	32.8464	34.3443	31.7915	34.7249	34.6329	33.2831	33.1759	63	47	90	61	75	109	66	60	571
Q16363	Q16363	Laminin subunit alpha-4	LAMA4	32.7824	32.7178	32.6313	32.8916	32.8863	32.7808	32.6888	32.6199	68	51	108	61	59	67	68	61	543
P11047;Q1LVF0;Q9Y6N6	P11047	Laminin subunit gamma-1	LAMC1	32.6776	32.3026	33.3196	32.6485	32.747	33.9472	32.5146	32.4815	42	32	86	56	46	81	57	46	446
P07942	P07942	Laminin subunit beta-1	LAMB1	32.6915	32.6026	32.7648	32.4861	32.5905	33.1456	32.3248	32.2258	38	36	98	49	38	62	55	41	417
P24821	P24821	Tenascin	TNC	31.5465	31.8311	31.1956	30.8513	31.4189	30.8672	32.9076	32.8578	35	32	56	28	42	25	81	79	378
P02461	P02461	Collagen alpha-1(III) chain	COL3A1	32.218	32.4701	32.6583	32.228	32.5559	33.7732	32.9289	32.833	34	26	66	34	35	58	54	42	349
P35555	P35555	Fibrillin-1	FBN1	30.108	30.0116	31.808	31.4958	31.5366	31.8902	30.8798	30.6952	17	14	85	43	40	45	41	36	321
Q4LDE5	Q4LDE5	Sushi, von Willebrand factor type A, EGF and pentraxin domain-containing protein 1	SVEP1	31.5185	29.4497	32.1814	31.2896	31.3159	30.857	31.2966	31.2745	38	28	75	40	24	25	43	44	317
Q08431	Q08431	Lactadherin;Lactadherin short form;Medin	MFGE8	33.3009	32.7687	33.1643	33.221	32.5704	30.4202	33.1855	33.6147	36	27	66	45	34	18	44	45	315
P12109	P12109	Collagen alpha-1(VI) chain	COL6A1	31.3856	31.4393	32.5092	32.4238	31.811	30.7857	31.8411	31.9665	28	28	66	38	31	25	45	34	295
P08253	P08253	72 kDa type IV collagenase;PEX	MMP2	30.2463	31.2277	33.0616	32.6514	31.9919	31.5995	32.7011	32.2177	22	21	61	32	27	37	40	29	269
Q15582	Q15582	Transforming growth factor-beta-induced protein ig-h3	TGFBI	31.7355	31.9241	32.0588	32.4272	32.1057	30.4418	31.5223	31.9002	28	25	59	39	38	13	28	34	264
Q92626	Q92626	Peroxidasin homolog	PXDN	31.054	30.7314	31.2479	30.8441	32.0896	29.984	30.1101	30.2441	31	24	57	30	51	17	26	24	260
P07996	P07996	Thrombospondin-1	THBS1	32.4707	32.6021	30.7911	30.7948	32.583	32.5391	31.3066	31.3206	33	35	28	22	44	40	28	28	258
Q9Y4K0;A1L1V4;F1QQC3	Q9Y4K0	Lysyl oxidase homolog 2	LOXL2	31.6614	31.3398	31.5754	30.8905	31.8047	32.3823	31.3178	31.2322	21	23	37	25	29	31	35	29	230
Q08380	Q08380	Galectin-3-binding protein	LGALS3BP	32.4358	32.3475	33.3338	33.0066	32.957	33.1234	33.0954	32.6829	25	21	39	31	29	27	32	24	228
O00391	O00391	Sulfhydryl oxidase 1	QSOX1	31.376	31.4051	32.0661	32.2045	31.417	30.043	32.0478	32.3614	21	19	40	22	20	12	36	34	204
P12110;Q02788	P12110	Collagen alpha-2(VI) chain	COL6A2	30.8462	30.9035	31.8146	31.395	31.3065	29.6697	30.9491	31.036	20	18	48	31	25	8	26	26	202
P78509	P78509	Reelin	RELN	29.8807	31.4667	29.1563	27.6669	27.1366	26.5501	31.6681	31.5602	30	29	36	11	9	4	41	35	195
P22105;Q16473	P22105	Tenascin-X	TNXB	31.8923	30.8658	27.2483	25.93	25.167	24.809	30.4929	29.9205	62	50	7	1	0	1	40	31	192
O00468	O00468	Agrin;Agrin N-terminal 110 kDa subunit;Agrin C-terminal 110 kDa subunit;Agrin C-terminal 90 kDa fragment;Agrin C-terminal 22 kDa fragment	AGRN	28.5169	28.3853	30.9268	30.0173	29.4323	28.1993	29.5931	30.7369	13	5	49	29	27	7	28	32	190
P35556;Q61555	P35556;Q61555	Fibrillin-2	FBN2;Fbn2	29.2017	29.2881	31.1011	29.9925	29.8544	30.6187	30.6098	29.7613	8	7	48	23	14	32	25	24	181
P07585	P07585	Decorin	DCN	31.9312	30.9134	32.4009	32.3538	31.4014	32.6463	33.1254	33.0044	16	13	31	24	16	20	31	26	177
P14543	P14543	Nidogen-1	NID1	29.4047	29.612	31.4775	31.0129	30.1363	30.5315	31.1469	31.0958	4	5	57	28	11	18	29	22	174
Q14767	Q14767	Latent-transforming growth factor beta-binding protein 2	LTBP2	30.3381	29.7201	30.094	29.8152	29.5492	31.0221	31.7468	31.6759	11	7	33	14	11	22	34	29	161
Q15113;Q61398	Q15113	Procollagen C-endopeptidase enhancer 1	PCOLCE	29.8372	29.9534	30.962	30.6465	30.6161	30.4973	31.4765	31.5248	15	11	24	18	14	18	29	26	155
P00736;Q8CG16;Q9NZP8	P00736	Complement C1r subcomponent;Complement C1r subcomponent heavy chain;Complement C1r subcomponent light chain	C1R	28.5639	27.7802	32.0333	31.286	28.0237	29.1374	31.6303	31.1331	10	4	36	19	6	15	30	26	146
P10909	P10909	Clusterin;Clusterin beta chain;Clusterin alpha chain	CLU	32.2735	31.5382	30.7513	30.5807	29.2244	30.0799	32.543	33.0137	25	16	22	12	7	11	28	22	143
P60709;P86700;Q9BYX7;Q8ILW9	P60709	Actin, cytoplasmic 1;Actin, cytoplasmic 1, N-terminally processed	Actb;ACTB	32.8203	32.3731	32.3168	31.2039	32.0219	32.1173	31.7724	31.6245	20	9	40	11	10	16	23	14	143
Q07954	Q07954	Prolow-density lipoprotein receptor-related protein 1;Low-density lipoprotein receptor-related protein 1 85 kDa subunit;Low-density lipoprotein receptor-related protein 1 515 kDa subunit;Low-density lipoprotein receptor-related protein 1 intracellular domain	LRP1	29.2225	29.3955	29.5402	29.139	29.2641	29.5889	29.0267	29.0333	15	7	42	14	13	15	17	14	137
Q9Y6C2	Q9Y6C2	EMILIN-1	EMILIN1	27.7628	28.3017	28.6893	28.3151	29.6262	30.4094	29.8371	29.701	10	10	21	10	15	22	21	19	128
P55268;Q61292	P55268	Laminin subunit beta-2	LAMB2	29.8474	29.7259	27.7836	26.9495	30.3056	29.7203	30.7941	31.0508	17	8	11	4	13	10	32	29	124
P08670;P31001;P17661;P41219;P03995;P14136;Q76ZA3;Q71UK7;P13880;P13879;P06816;P03489;CON__H-INV:HIT000292931;CON__Q61726;CON__O43790;CON__Q6NT21;CON__P78385;CON__Q14533;CON__P78386;P97861;O43790;P78385;Q16352;Q14533;P78386;P07196;P07197	P08670	Vimentin	VIM	31.624	31.522	30.4443	30.1172	30.5579	31.6654	30.6331	30.5677	15	12	20	9	10	21	12	11	110
P09871	P09871	Complement C1s subcomponent;Complement C1s subcomponent heavy chain;Complement C1s subcomponent light chain	C1S	28.4787	28.5162	31.2702	30.2396	28.5575	29.6459	30.3358	30.2038	4	5	32	16	8	10	20	14	109
Q9Y490	Q9Y490	Talin-1	TLN1	29.8976	30.0584	29.6495	29.8626	30.2548	29.4022	29.4587	29.5946	15	9	22	11	18	6	12	14	107
P07355;P04272;P07356;A6NMY6	P07355;P04272;P07356;A6NMY6	Annexin A2;Putative annexin A2-like protein	ANXA2;Anxa2;ANXA2P2	30.9866	31.1531	30.5676	30.0383	29.7353	27.667	28.8439	29.2278	17	18	23	13	8	3	7	6	95
Q14764	Q14764	Major vault protein	MVP	30.2578	30.3827	28.4107	28.1128	30.4318	29.7312	28.0874	28.3188	21	18	7	1	17	18	3	6	91
P05997	P05997	Collagen alpha-2(V) chain	COL5A2	28.4017	28.3414	30.7388	29.7757	28.6109	30.2756	29.2327	29.4609	6	3	27	13	5	11	9	8	82
P16035	P16035	Metalloproteinase inhibitor 2	TIMP2	29.3872	29.6363	30.7169	29.6672	30.3766	30.2336	29.7221	29.5701	6	7	15	7	8	17	14	8	82
P17936;P15473	P17936;P15473	Insulin-like growth factor-binding protein 3	IGFBP3;Igfbp3	31.564	32.1351	31.8079	29.6724	29.0537	31.2427	27.2817	27.714	15	15	17	11	2	13	2	4	79
P24593;P24594	P24593;P24594	Insulin-like growth factor-binding protein 5	IGFBP5;Igfbp5	31.8389	31.0813	29.8369	28.5902	28.7091	29.5558	28.1031	28.221	19	10	15	5	5	10	8	5	77
P08758	P08758	Annexin A5	ANXA5	29.9825	29.8484	30.1071	29.8224	28.6582	27.8704	27.5185	27.4617	13	11	21	11	7	3	5	4	75
Q13219;Q8R4K8	Q13219	Pappalysin-1	PAPPA	28.4153	28.5777	28.6081	28.4494	27.8401	27.1005	27.6207	27.4645	11	9	29	9	6	4	3	3	74
P08572	P08572	Collagen alpha-2(IV) chain;Canstatin	COL4A2	28.5518	28.4475	30.0376	28.9158	27.7479	29.1147	28.6004	28.4764	4	7	25	8	4	9	8	7	72
O00560	O00560	Syntenin-1	SDCBP	29.2655	28.3556	28.8724	28.9302	28.773	28.7602	28.8404	28.6402	8	7	16	9	6	7	9	7	69
P20908;P12107;P13942;P25940	P20908	Collagen alpha-1(V) chain	COL5A1	26.3136	26.6998	29.3107	28.9759	27.2656	27.8196	28.6166	28.6445	2	1	25	11	3	2	13	12	69
Q71U36;P0DPH8;P0DPH7;Q6PEY2	Q71U36;P0DPH8;P0DPH7;Q6PEY2	Tubulin alpha-1A chain;Tubulin alpha-3E chain	TUBA1A;TUBA3E	29.487	29.4603	28.3582	28.3637	29.0549	28.4967	28.6066	28.5746	9	10	12	6	10	4	7	8	66
P35442	P35442	Thrombospondin-2	THBS2	28.5379	28.3403	29.3044	28.3932	27.7083	27.943	27.7107	27.952	12	6	14	10	4	8	4	8	66
Q8N2S1	Q8N2S1	Latent-transforming growth factor beta-binding protein 4	LTBP4	27.4192	27.2247	28.8296	28.4917	27.5469	29.2836	27.9528	27.5657	3	0	21	11	4	13	6	8	66
P01023	P01023	Alpha-2-macroglobulin	A2M	28.5507	28.382	28.7491	28.2338	28.1658	27.0646	27.4908	27.508	12	5	20	7	7	3	5	6	65
P14618;Q29536;P30613	P14618	Pyruvate kinase PKM	PKM	30.0828	30.1851	29.2657	29.5587	29.9156	28.9332	29.1467	29.4718	12	7	14	7	10	2	5	7	64
P26022	P26022	Pentraxin-related protein PTX3	PTX3	30.7182	30.7334	29.6111	29.5382	29.1229	29.0465	30.7389	30.5834	10	7	15	4	4	3	11	10	64
P21333	P21333	Filamin-A	FLNA	29.6155	29.363	29.4473	29.2136	29.2338	29.1209	29.1111	29.4616	9	6	16	9	6	4	4	9	63
P09486;P07214	P09486;P07214	SPARC	SPARC;Sparc	28.0098	28.5196	28.8942	28.6369	27.8329	28.6003	28.1882	27.887	4	4	17	8	6	8	7	4	58
Q00610	Q00610	Clathrin heavy chain 1	CLTC	28.4916	28.0418	28.2501	27.9896	28.2616	25.3987	28.5506	27.9716	8	6	15	6	7	1	9	6	58
Q14766;Q8CG19	Q14766	Latent-transforming growth factor beta-binding protein 1	LTBP1	28.2032	28.1822	28.2505	27.6709	28.2859	28.898	28.2743	28.3632	5	4	10	4	7	8	9	11	58
Q8N474	Q8N474	Secreted frizzled-related protein 1	SFRP1	30.8632	30.8072	26.6263	26.4843	29.2426	27.3911	28.0588	28.8564	14	10	5	3	8	3	7	8	58
P04406;P20287;Q8X1X3;O14556	P04406	Glyceraldehyde-3-phosphate dehydrogenase	GAPDH	30.4228	30.1141	29.3596	29.2137	29.5449	29.5671	28.636	28.7152	10	5	17	6	7	4	3	5	57
P11142;P63017;P27541;Q92260;Q96W30;P40918;P87047;Q182E8;P0CY99;Q4JXX6;P9WMJ9;A1KFH2;C4Z1J4;Q0BW82;Q5GSE1;Q9K0N4;A0Q7F0	P11142;P63017	Heat shock cognate 71 kDa protein	HSPA8;Hspa8	29.7128	29.7238	28.5865	28.6019	29.0943	28.811	28.6227	28.613	10	8	11	6	3	5	7	6	56
P05121	P05121	Plasminogen activator inhibitor 1	SERPINE1	29.7552	29.5618	29.1747	28.9406	28.6272	26.3153	28.3646	27.6766	6	6	16	6	6	3	6	5	54
P08133	P08133	Annexin A6	ANXA6	29.6197	29.7901	28.8477	27.7873	28.6744	25.0882	25.1893	26.459	12	13	18	4	5	0	1	1	54
P01033	P01033	Metalloproteinase inhibitor 1	TIMP1	28.1798	27.9574	28.9685	29.1827	28.1473	28.8303	29.357	29.0663	4	5	10	6	5	8	8	6	52
Q12841;Q62632	Q12841;Q62632	Follistatin-related protein 1	FSTL1;Fstl1	28.0931	27.6619	29.796	29.2274	28.868	30.4105	29.1546	29.1797	3	1	15	5	5	10	9	4	52
Q12805	Q12805	EGF-containing fibulin-like extracellular matrix protein 1	EFEMP1	26.9509	26.9628	28.1057	28.0259	26.6116	26.9632	28.1577	28.7291	3	2	12	8	2	3	11	9	50
P09382;C0HJR3;P16045	P09382	Galectin-1	LGALS1	29.6015	29.295	28.8795	28.528	28.2646	28.7667	28.8636	28.783	7	2	11	5	5	7	4	5	46
P48740	P48740	Mannan-binding lectin serine protease 1;Mannan-binding lectin serine protease 1 heavy chain;Mannan-binding lectin serine protease 1 light chain	MASP1	28.0335	27.5481	28.6598	28.1829	27.1061	28.24	28.3009	28.231	3	1	11	9	1	8	6	7	46
Q92743;F1N152;A9JRB3;Q6GMI0	Q92743;F1N152	Serine protease HTRA1	HTRA1	28.2207	28.2719	28.0835	28.1414	28.319	27.6854	26.9926	27.3669	7	6	10	8	6	4	2	3	46
P26038;P26041;Q2HJ49;P26042;O35763	P26038;P26041;Q2HJ49;P26042;O35763	Moesin	MSN;Msn	28.8677	28.8254	27.5285	27.2512	27.9899	25.0509	26.7646	27.0848	10	6	13	4	5	0	2	2	42
P62805;P02309;P40287	P62805	Histone H4	Hist1h4a;HIST1H4A	29.4731	29.1186	30.1696	30.1673	29.6789	27.3603	28.633	29.0585	5	7	8	6	5	2	3	6	42
Q16270;Q61581	Q16270	Insulin-like growth factor-binding protein 7	IGFBP7	26.8263	26.5521	26.4847	26.9098	28.3361	28.6474	27.2583	27.3957	5	3	5	4	9	7	5	4	42
P06733;Q9LEJ0;Q9LEI9	P06733	Alpha-enolase	ENO1	29.0017	29.003	28.6219	28.6314	28.8899	28.6411	28.4128	28.7392	5	4	9	5	4	5	2	7	41
Q7Z304	Q7Z304	MAM domain-containing protein 2	MAMDC2	28.3697	27.7684	25.8573	24.9809	28.6629	28.6794	27.1392	27.0429	8	6	1	0	11	7	3	2	38
P00558;P09041;P07205	P00558	Phosphoglycerate kinase 1	PGK1	29.0472	29.2341	28.247	28.4364	28.1156	27.8452	28.1027	28.0861	7	3	9	5	4	2	3	4	37
P07093	P07093	Glia-derived nexin	SERPINE2	28.4573	29.5648	26.8027	26.0599	28.0297	25.7151	25.995	27.208	7	10	5	1	6	3	1	4	37
P68104;Q5VTE0;P62630;P10126;P0CN31;P0CN30;P02994	P68104;Q5VTE0;P62630;P10126	Elongation factor 1-alpha 1;Putative elongation factor 1-alpha-like 3	EEF1A1;EEF1A1P5;Eef1a1	28.2698	28.2826	27.5295	26.7996	27.747	27.2198	24.5421	26.939	6	4	9	5	5	3	1	4	37
P02462;P02463;Q28247;P29400	P02462;P02463	Collagen alpha-1(IV) chain;Arresten	COL4A1;Col4a1	27.8593	27.3577	28.2341	27.6976	27.1773	28.6883	27.0265	26.9235	3	2	13	6	2	4	3	3	36
Q02809	Q02809	Procollagen-lysine,2-oxoglutarate 5-dioxygenase 1	PLOD1	27.8915	27.6312	28.2256	28.1779	28.003	26.0097	27.6132	27.7658	5	3	12	5	5	1	3	2	36
Q16610	Q16610	Extracellular matrix protein 1	ECM1	26.3888	25.8981	26.6294	25.6555	27.8999	28.9451	28.0942	27.5306	3	1	4	1	3	10	8	6	36
Q76M96;Q8R2G6	Q76M96;Q8R2G6	Coiled-coil domain-containing protein 80	CCDC80;Ccdc80	27.1279	28.4673	25.7673	26.4979	28.2479	27.0981	26.8198	27.4233	4	9	2	1	8	4	3	5	36
P04083;A5A6M2;P07150	P04083;A5A6M2	Annexin A1	ANXA1	28.8287	28.2839	28.8242	28.1303	27.4119	26.2734	26.255	26.6513	5	4	12	5	3	0	3	1	33
P13611;Q62059	P13611;Q62059	Versican core protein	VCAN;Vcan	26.2525	26.2257	27.8303	27.6359	25.4526	24.9798	28.7512	28.2486	4	0	10	5	0	0	8	6	33
P21810	P21810	Biglycan	BGN	25.4084	24.7447	26.7992	27.2884	25.8716	26.8324	29.2417	28.9485	1	0	7	3	0	3	10	9	33
P80723;P80724	P80723	Brain acid soluble protein 1	BASP1	28.5714	28.7144	27.9277	27.1503	27.7056	28.8272	26.9141	26.42	3	6	9	5	2	4	2	2	33
P11717	P11717	Cation-independent mannose-6-phosphate receptor	IGF2R	27.7161	27.6473	27.8289	27.955	27.2095	28.765	27.5036	27.5724	4	1	6	4	2	6	4	5	32
P21589	P21589	5-nucleotidase	NT5E	29.2861	29.2735	27.0945	26.547	27.7231	27.4512	27.1608	27.2968	7	8	6	1	3	3	2	2	32
P07437;A6NNZ2	P07437	Tubulin beta chain	TUBB	28.6623	28.1166	28.119	27.2155	28.2657	28.2837	27.47	27.7941	3	2	7	3	3	5	3	5	31
P23526;P83783;Q0BW40;Q8A407	P23526	Adenosylhomocysteinase	AHCY	27.6613	28.4043	27.8967	27.2246	27.8819	27.0208	27.5113	27.7003	3	4	10	2	3	2	2	5	31
P24043	P24043	Laminin subunit alpha-2	LAMA2	26.3159	26.5575	25.7263	25.4643	28.2521	27.6268	27.2618	27.7216	0	0	2	0	9	7	6	7	31
P28300	P28300	Protein-lysine 6-oxidase	LOX	26.5469	26.6305	26.8904	26.6264	26.3172	27.6233	25.8908	26.3805	4	3	4	5	3	6	3	3	31
P60174;Q2QD07;P17751;Q1MTI4	P60174;Q2QD07;P17751	Triosephosphate isomerase	TPI1;Tpi1	28.5975	28.6228	28.2072	27.5203	27.4965	28.7755	27.412	27.6611	5	4	7	4	1	5	2	3	31
A1L4H1	A1L4H1	Soluble scavenger receptor cysteine-rich domain-containing protein SSC5D	SSC5D	24.2416	NaN	24.6739	24.3234	24.1584	23.4746	29.0475	29.005	0	0	3	0	0	0	16	11	30
P05556;Q9GLP0	P05556;Q9GLP0	Integrin beta-1	ITGB1	29.2261	28.6977	27.9535	27.0542	27.4254	25.1322	27.8285	27.4691	11	4	8	2	1	0	2	2	30
P16070;Q29423;P15379	P16070	CD44 antigen	CD44	28.9381	28.8205	27.8448	26.9136	27.7615	27.4218	27.6069	27.7791	6	3	8	2	1	2	3	4	29
P29966	P29966	Myristoylated alanine-rich C-kinase substrate	MARCKS	27.5983	27.9443	27.0559	26.1538	26.5467	27.754	26.5787	26.7	4	8	5	1	2	4	3	2	29
P55072	P55072	Transitional endoplasmic reticulum ATPase	Vcp;VCP	28.5268	27.6109	28.0138	28.1695	27.614	28.6242	27.4298	27.5463	8	1	5	4	2	4	3	2	29
P39060	P39060	Collagen alpha-1(XVIII) chain;Endostatin	COL18A1	27.61	27.5472	27.759	27.3465	26.5629	26.2112	25.6147	26.2701	5	2	12	4	1	1	1	2	28
P63104	P63104	14-3-3 protein zeta/delta	YWHAZ	28.1142	26.975	27.8371	27.3885	27.4679	26.6119	27.7581	27.0901	4	2	9	2	2	1	6	2	28
Q9UKU9;Q8NI99;O95841	Q9UKU9	Angiopoietin-related protein 2	ANGPTL2	26.937	27.0293	27.5934	27.4242	27.4994	26.5953	27.2974	27.4019	3	0	11	4	3	1	4	2	28
P0DP25;P0DP24;P0DP23;Q6PI52;P62203;P27482;P02585	P0DP25;P0DP24;P0DP23;Q6PI52	Calmodulin	calm1a	29.5701	29.1238	28.2746	27.6376	27.7778	28.9565	27.8806	27.5309	6	2	6	3	1	4	2	3	27
P19883;P47931;Q9YHV4	P19883;P47931	Follistatin	FST;Fst	27.5797	27.4164	27.173	26.8434	26.7675	28.649	27.1201	27.2477	2	0	5	2	2	8	4	4	27
P35579;Q8VDD5;REV__Q9UKV3;P13535;Q9UKX3;Q9Y623;P12882;P11055;Q9UKX2;A7E2Y1	P35579;Q8VDD5	Myosin-9	MYH9;Myh9	28.6188	26.9581	25.1666	25.4304	24.9011	24.0092	24.583	23.9981	11	6	5	2	2	0	0	1	27
P39059;O35206	P39059	Collagen alpha-1(XV) chain;Restin;Restin-2;Restin-3;Restin-4	COL15A1	26.7696	26.7712	NaN	NaN	27.4087	26.7651	28.0136	28.1665	4	1	0	0	2	3	9	7	26
O60565;Q9H772	O60565	Gremlin-1	GREM1	26.572	NaN	27.9872	28.0731	27.8605	27.9271	27.8404	27.7458	2	0	8	3	3	2	2	5	25
P02794	P02794	Ferritin heavy chain;Ferritin heavy chain, N-terminally processed	FTH1	28.4442	29.1507	27.3994	26.6587	26.8266	28.9092	26.3447	26.7557	4	4	6	2	1	5	1	2	25
P22692;P21744	P22692	Insulin-like growth factor-binding protein 4	IGFBP4	26.9277	26.1363	27.0596	26.0049	27.0557	27.5025	27.0778	26.9421	4	2	4	2	2	4	4	3	25
P35052	P35052	Glypican-1;Secreted glypican-1	GPC1	25.5308	25.5726	27.3184	26.1897	26.0087	25.5488	27.8412	27.2113	0	0	5	4	3	1	7	5	25
Q14393	Q14393	Growth arrest-specific protein 6	GAS6	27.3622	27.4287	25.5046	25.9266	26.7378	26.1301	25.8511	25.8729	7	4	2	3	5	2	1	1	25
P04075;A5A6I5;P00883;B5DGM7	P04075;A5A6I5;P00883	Fructose-bisphosphate aldolase A	ALDOA	28.2232	25.7089	28.0461	27.5958	26.8423	26.8033	27.397	27.8666	4	1	7	4	2	0	3	3	24
Q09666;P48552	Q09666	Neuroblast differentiation-associated protein AHNAK	AHNAK	28.8847	27.9773	27.6342	25.693	26.0733	26.9798	25.3405	24.5706	7	4	8	1	2	2	0	0	24
O15230;Q16787	O15230	Laminin subunit alpha-5	LAMA5	25.7974	25.8993	25.0198	25.4059	25.8842	24.5866	27.2513	27.1044	0	0	1	1	1	0	10	10	23
P23528	P23528	Cofilin-1	CFL1	28.7751	28.3819	26.8894	26.8272	27.4481	27.2846	27.5404	26.6671	5	6	2	0	3	1	4	2	23
Q9UBX5	Q9UBX5	Fibulin-5	FBLN5	26.957	25.8543	27.8476	25.9223	26.5067	28.4369	25.9671	25.8455	3	2	8	1	2	4	1	2	23
P17301	P17301	Integrin alpha-2	ITGA2	28.084	28.2339	26.4572	25.8361	27.0339	26.1616	25.5517	25.7142	6	6	5	0	3	1	0	1	22
P18206	P18206	Vinculin	VCL	26.6447	26.7838	27.1495	23.5472	24.7087	24.4064	25.4284	25.3383	2	3	8	2	1	1	1	3	21
Q99880;Q99879;Q99877;Q93079;Q8CGP2;Q8CGP1;Q6ZWY9;Q64525;Q64478;Q64475;Q5QNW6;P62807;P58876;P57053;P10854;P10853;O60814;Q6PC60;Q96A08;P70696	Q99880;Q99879;Q99877;Q93079;Q8CGP2;Q8CGP1;Q6ZWY9;Q64525;Q64478;Q64475;Q5QNW6;P62807;P58876;P57053;P10854;P10853;O60814;Q6PC60;Q96A08;P70696	Histone H2B type 1-L;Histone H2B type 1-M;Histone H2B type 1-N;Histone H2B type 1-H;Histone H2B type 1-P;Histone H2B type 1-K;Histone H2B type 1-C/E/G;Histone H2B type 2-B;Histone H2B type 1-B;Histone H2B type 2-F;Histone H2B type 1-C/E/F/G/I;Histone H2B type 1-D;Histone H2B type F-S;Histone H2B type 1-F/J/L;Histone H2B 3;Histone H2B type 1-A	HIST1H2BL;HIST1H2BM;HIST1H2BN;HIST1H2BH;Hist1h2bp;Hist1h2bk;Hist1h2bc;Hist2h2bb;Hist1h2bh;Hist1h2bb;HIST2H2BF;HIST1H2BC;HIST1H2BD;H2BFS;Hist1h2bm;Hist1h2bf;HIST1H2BK;hist2h2l;HIST1H2BA;Hist1h2ba	27.5139	28.0104	29.6027	29.5358	28.2137	NaN	26.6604	27.3797	1	2	7	6	3	0	1	0	20
P15144;P79171;P79143	P15144	Aminopeptidase N	ANPEP	28.3614	28.1802	25.4428	25.763	25.3392	24.5172	24.2977	24.6956	9	7	4	0	0	0	0	0	20
P51884	P51884	Lumican	LUM	NaN	NaN	26.4205	26.8376	25.7896	26.9979	27.3964	26.7696	0	1	4	2	0	6	4	2	19
P60033	P60033	CD81 antigen	CD81	28.3145	28.531	27.8485	29.1123	28.4624	26.7846	28.1964	27.7763	1	2	6	2	3	1	2	2	19
P07900;A5A6K9;P07901;P30946;Q90474;Q14568;Q58FG0;Q58FG1	P07900;A5A6K9;P07901;P30946;Q90474	Heat shock protein HSP 90-alpha;Heat shock protein HSP 90-alpha 1	HSP90AA1;Hsp90aa1;hsp90a.1	27.9154	27.617	25.274	26.4472	25.6159	25.1062	26.2264	25.8451	5	2	1	2	1	2	3	2	18
P14210	P14210	Hepatocyte growth factor;Hepatocyte growth factor alpha chain;Hepatocyte growth factor beta chain	HGF	26.3798	26.581	25.7298	25.6667	27.0256	25.5287	25.1368	25.2787	3	3	5	1	5	0	0	1	18
P68431;P0CO05;P0CO04;Q16695;Q1E225;Q6NXT2	P68431;P0CO05;P0CO04;Q16695;Q1E225;Q6NXT2	Histone H3.1;Histone H3.1t;Histone H3.3C	Hist1h3a;HIST1H3A;HIST3H3;H3F3C	27.2453	NaN	29.7181	28.0554	27.6816	26.0324	NaN	NaN	2	2	7	1	2	2	0	2	18
Q9Y240;O88201;O88200	Q9Y240	C-type lectin domain family 11 member A	CLEC11A	25.7143	25.8412	26.429	25.7015	26.1104	27.0423	26.5975	26.1513	1	1	4	1	2	3	3	3	18
O43854	O43854	EGF-like repeat and discoidin I-like domain-containing protein 3	EDIL3	28.1242	28.4204	NaN	NaN	27.76	NaN	25.3083	26.3605	5	7	0	0	4	0	0	1	17
P00338;Q5R1W9;Q6ZMR3;P07864	P00338;Q5R1W9	L-lactate dehydrogenase A chain	LDHA	27.7294	27.9679	26.9999	26.3194	25.7942	22.5629	26.1972	26.2778	3	5	4	1	1	0	2	1	17
P06703;P14069	P06703	Protein S100-A6	S100A6	29.0702	27.8056	27.634	26.7621	NaN	29.751	28.2583	27.1616	3	2	2	1	0	6	2	1	17
P23142;Q08879	P23142	Fibulin-1	FBLN1	NaN	NaN	25.8658	25.6452	25.4863	NaN	26.2644	26.6644	0	0	3	4	1	0	4	5	17
P35443;P49746	P35443	Thrombospondin-4	THBS4	25.146	25.2854	26.4466	26.465	25.6649	26.4595	26.2165	26.0702	1	0	6	3	1	3	1	2	17
P55083	P55083	Microfibril-associated glycoprotein 4	MFAP4	NaN	NaN	27.7749	25.7755	26.196	25.7211	27.7357	27.9166	0	0	4	1	1	2	5	4	17
O43707;Q9H254	O43707	Alpha-actinin-4	ACTN4	24.7141	25.2695	26.6433	24.765	23.5544	23.3416	24.9345	25.6327	2	2	5	1	1	0	3	2	16
P21926;P30409	P21926	CD9 antigen	CD9	28.3979	27.6931	26.9942	27.0472	27.3839	26.4436	27.3798	27.4401	3	1	2	3	2	1	2	2	16
Q8WUJ3;Q8BI06	Q8WUJ3;Q8BI06	Cell migration-inducing and hyaluronan-binding protein	CEMIP;Cemip	26.1318	25.6311	25.2012	NaN	26.4789	25.0827	25.6691	26.0196	4	3	2	1	3	0	1	2	16
O00299	O00299	Chloride intracellular channel protein 1	CLIC1	27.1264	27.0148	25.9766	25.5793	26.0838	23.8984	24.6298	25.2975	4	2	2	3	1	1	1	1	15
P04216	P04216	Thy-1 membrane glycoprotein	THY1	28.2966	28.159	26.9356	25.5747	27.0492	NaN	26.1316	26.9595	3	2	2	2	2	0	1	3	15
P37802	P37802	Transgelin-2	TAGLN2	24.3369	25.4042	27.2521	26.2515	22.7687	26.2943	25.9309	25.4763	2	0	4	2	0	3	2	2	15
Q9UBP4;Q9QUN9	Q9UBP4	Dickkopf-related protein 3	DKK3	NaN	NaN	26.7533	27.0032	NaN	26.4722	26.9449	27.411	0	1	4	2	0	2	3	3	15
P02656	P02656	Apolipoprotein C-III	APOC3	28.3863	28.1628	27.352	26.5207	27.1045	27.4089	26.8731	NaN	2	2	4	2	2	2	0	0	14
P41221;Q9H1J7;Q92050	P41221	Protein Wnt-5a	WNT5A	26.581	26.9984	27.238	26.866	27.3674	NaN	25.7531	25.8916	1	1	5	4	2	0	0	1	14
Q7Z7M9	Q7Z7M9	Polypeptide N-acetylgalactosaminyltransferase 5	GALNT5	26.2081	26.0977	24.9032	NaN	25.9586	26.0108	26.8303	27.2771	3	1	0	0	1	1	4	4	14
O76061;O97561	O76061;O97561	Stanniocalcin-2	STC2	25.7238	26.1402	26.7951	25.7279	NaN	26.0979	27.1505	27.0689	2	0	4	1	1	1	2	2	13
O95084	O95084	Serine protease 23	PRSS23	25.8321	25.905	25.6892	25.4651	25.7268	25.303	25.5479	25.8198	2	1	2	1	2	3	1	1	13
P12814;P35609;Q08043	P12814	Alpha-actinin-1	ACTN1	25.2407	24.4338	26.3276	24.357	23.6582	22.4821	24.0663	25.3221	2	1	6	2	1	0	1	0	13
P62258	P62258	14-3-3 protein epsilon	YWHAE	25.741	27.7198	26.9918	26.8269	25.9333	25.5393	26.3167	26.1482	2	2	3	2	0	0	2	2	13
Q15758	Q15758	Neutral amino acid transporter B(0)	SLC1A5	27.1238	28.1473	27.7676	28.1373	27.4162	NaN	NaN	NaN	1	2	5	3	2	0	0	0	13
Q93063;P70428	Q93063;P70428	Exostosin-2	EXT2;Ext2	NaN	25.5726	25.9432	26.0986	26.0473	NaN	25.8524	26.3691	0	1	3	2	2	0	2	3	13
O95967	O95967	EGF-containing fibulin-like extracellular matrix protein 2	EFEMP2	NaN	NaN	NaN	25.2718	25.4712	NaN	25.3567	25.3912	1	2	6	0	2	1	0	0	12
P05067;P12023;O93279	P05067;P12023	Amyloid beta A4 protein;N-APP;Soluble APP-alpha;Soluble APP-beta;C99;Beta-amyloid protein 42;Beta-amyloid protein 40;C83;P3(42);P3(40);C80;Gamma-secretase C-terminal fragment 59;Gamma-secretase C-terminal fragment 57;Gamma-secretase C-terminal fragment 50;C31	APP;App	24.5959	NaN	24.5236	25.4367	25.09	27.4806	25.1622	25.0739	1	0	0	2	1	6	1	1	12
P07737	P07737	Profilin-1	PFN1	24.9145	26.0178	26.6178	25.6897	25.7571	25.9301	24.0477	24.9757	0	1	4	1	2	1	1	2	12
P18065	P18065	Insulin-like growth factor-binding protein 2	IGFBP2	25.1451	NaN	25.7907	26.4574	24.6182	25.4897	25.2032	25.072	1	1	2	3	1	3	0	1	12
P24592	P24592	Insulin-like growth factor-binding protein 6	IGFBP6	NaN	NaN	25.3821	25.459	NaN	26.4927	26.633	26.4898	0	0	3	2	0	1	3	3	12
P60660	P60660	Myosin light polypeptide 6	MYL6	25.693	24.3605	24.9627	23.2233	23.2255	23.4882	24.1685	22.8937	2	1	3	2	1	1	1	1	12
P62937;P0DN26;A0A0B4J2A2;A0A075B759;Q9Y536;F5H284;P0DN37	P62937	Peptidyl-prolyl cis-trans isomerase A;Peptidyl-prolyl cis-trans isomerase A, N-terminally processed	PPIA	27.3025	26.234	25.6003	25.6919	25.5208	26.0342	26.235	25.7934	2	2	2	1	1	2	2	0	12
Q9UBG0	Q9UBG0	C-type mannose receptor 2	MRC2	26.5235	NaN	26.8952	25.4621	26.5858	26.3023	25.6416	26.2511	1	0	6	0	0	2	1	2	12
O95497	O95497	Pantetheinase	VNN1	24.2002	NaN	24.8225	25.2007	24.0424	NaN	25.4429	25.3566	2	0	3	2	0	0	2	2	11
P07858;P10605	P07858	Cathepsin B;Cathepsin B light chain;Cathepsin B heavy chain	CTSB	23.6845	NaN	26.6395	NaN	NaN	27.1856	25.6804	25.5158	0	0	5	0	0	2	2	2	11
P08603;Q02985	P08603	Complement factor H	CFH	24.9616	NaN	25.5601	NaN	NaN	25.224	25.4906	25.786	0	0	3	1	0	0	3	4	11
P0C0L4;P0C0L5	P0C0L4;P0C0L5	Complement C4-A;Complement C4 beta chain;Complement C4-A alpha chain;C4a anaphylatoxin;C4b-A;C4d-A;Complement C4 gamma chain;Complement C4-B;Complement C4 beta chain;Complement C4-B alpha chain;C4a anaphylatoxin;C4b-B;C4d-B;Complement C4 gamma chain	C4A;C4B	26.606	26.3239	26.3031	24.8391	25.9313	NaN	25.5366	25.3885	2	2	2	1	2	0	1	1	11
P10646;Q28864	P10646;Q28864	Tissue factor pathway inhibitor	TFPI	27.5109	26.6622	23.8892	24.0746	24.8093	25.215	24.773	24.5788	4	4	0	0	1	1	0	1	11
P13497;Q9Y6L7;O43897	P13497	Bone morphogenetic protein 1	BMP1	24.5966	24.8679	25.906	24.8524	NaN	24.1905	24.7907	25.5597	0	0	7	1	0	0	1	2	11
P27105	P27105	Erythrocyte band 7 integral membrane protein	STOM	27.2273	27.678	26.1007	26.0642	25.6508	NaN	24.8253	25.4534	4	3	1	1	1	0	0	1	11
Q8IUX7;Q640N1	Q8IUX7	Adipocyte enhancer-binding protein 1	AEBP1	25.2896	25.2084	25.0876	24.5948	25.3551	25.1446	25.9712	26.0801	1	0	4	0	0	0	3	3	11
Q96AY3;Q61576	Q96AY3	Peptidyl-prolyl cis-trans isomerase FKBP10	FKBP10	NaN	NaN	26.5993	26.0095	23.6501	25.3121	25.6118	25.9679	0	0	5	2	0	1	2	1	11
Q9NRN5	Q9NRN5	Olfactomedin-like protein 3	OLFML3	NaN	NaN	25.3719	24.9371	NaN	NaN	NaN	NaN	1	0	8	0	0	0	1	1	11
P61224;A6NIZ1;Q6TEN1;P18613	P61224;A6NIZ1;Q6TEN1	Ras-related protein Rap-1b;Ras-related protein Rap-1b-like protein	RAP1B;rap1b	26.2492	25.8516	25.0521	25.2568	25.2275	24.3854	24.6711	24.817	2	2	2	1	1	0	1	1	10
P01344;P09535;P01346	P01344;P09535;P01346	Insulin-like growth factor II;Insulin-like growth factor II;Insulin-like growth factor II Ala-25 Del;Preptin;Insulin-like growth factor II;Insulin-like growth factor II;Preptin	IGF2;Igf2	NaN	26.9031	26.8474	26.1764	26.5416	26.7502	NaN	26.7686	0	2	2	1	2	0	1	2	10
P07195;A5A6N7;Q9PVK4	P07195;A5A6N7	L-lactate dehydrogenase B chain	LDHB	26.7309	26.4082	25.191	24.6566	25.2109	26.3542	26.9351	25.1897	0	1	3	1	0	2	3	0	10
P0DMV9;P0DMV8	P0DMV9;P0DMV8	Heat shock 70 kDa protein 1B;Heat shock 70 kDa protein 1A	HSPA1B;HSPA1A	27.6287	27.2741	27.0562	26.8903	27.5719	25.8824	26.9159	27.1423	2	1	2	1	2	0	1	1	10
P0DOX8;P01709;P01706;B9A064	P0DOX8;P01709;P01706;B9A064	Ig lambda chain V-II region MGC;Ig lambda chain V-II region BOH;Immunoglobulin lambda-like polypeptide 5	IGLL5	NaN	NaN	27.1335	27.4812	NaN	27.9036	NaN	NaN	1	1	2	1	1	2	1	1	10
P11021;P20029	P11021;P20029	78 kDa glucose-regulated protein	HSPA5;Hspa5	24.2845	23.8388	25.3846	22.5493	23.0964	23.4742	23.4425	21.7403	1	1	5	0	1	1	1	0	10
P61769;Q8SPW0	P61769	Beta-2-microglobulin;Beta-2-microglobulin form pI 5.3	B2M	26.7292	26.6738	26.4229	26.6491	25.4391	26.0909	25.7814	25.722	1	2	2	2	0	0	2	1	10
Q08629;Q9BQ16	Q08629	Testican-1	SPOCK1	24.7691	NaN	25.777	25.6047	24.1292	24.5095	25.8165	26.0847	0	0	3	2	0	1	2	2	10
Q9HB63	Q9HB63	Netrin-4	NTN4	NaN	NaN	26.5792	26.5993	26.5019	NaN	26.2754	26.5706	1	0	3	1	1	0	2	2	10
P02792	P02792	Ferritin light chain	FTL	27.1547	NaN	25.4928	26.4695	NaN	26.6048	NaN	NaN	2	0	2	0	2	3	0	0	9
P13639;P58252	P13639;P58252	Elongation factor 2	EEF2;Eef2	23.7505	23.6276	24.9041	24.1188	23.8479	22.8895	24.5822	25.4763	1	0	3	1	2	0	0	2	9
P27348	P27348	14-3-3 protein theta	YWHAQ	25.1339	24.6251	23.7416	24.7987	24.2255	24.5954	24.0526	24.6506	1	1	1	1	1	1	2	1	9
P62826	P62826	GTP-binding nuclear protein Ran	RAN	23.878	23.3138	23.5462	24.1738	24.2748	23.1607	23.1274	22.6799	2	1	1	2	1	1	0	1	9
P68363;Q9H853	P68363	Tubulin alpha-1B chain	TUBA1B	26.9816	26.0278	25.4086	25.2547	24.1824	NaN	25.9762	25.8217	2	3	1	0	0	0	1	2	9
Q15063	Q15063	Periostin	POSTN	24.6061	NaN	24.9179	26.2124	NaN	NaN	25.4358	25.7312	0	0	2	4	0	0	1	2	9
P05534;P30447;P01893;P06140;P30388;P30387;P30385;Q09160;Q95IT3;P13747	P05534;P30447	HLA class I histocompatibility antigen, A-24 alpha chain;HLA class I histocompatibility antigen, A-23 alpha chain	HLA-A	25.68	25.668	26.0022	26.6395	NaN	NaN	26.1027	NaN	0	1	4	1	1	0	0	1	8
P27658	P27658	Collagen alpha-1(VIII) chain;Vastatin	COL8A1	25.6268	25.4074	25.6119	26.0024	NaN	NaN	NaN	NaN	2	0	4	2	0	0	0	0	8
P30043	P30043	Flavin reductase (NADPH)	BLVRB	25.302	25.5777	25.1666	25.3759	26.2421	25.3825	24.8548	25.1114	1	1	1	1	2	0	1	1	8
Q02818	Q02818	Nucleobindin-1	NUCB1	25.9596	NaN	26.2224	26.035	26.0094	26.8145	26.8618	26.5344	0	0	1	0	0	1	4	2	8
Q14520	Q14520	Hyaluronan-binding protein 2;Hyaluronan-binding protein 2 50 kDa heavy chain;Hyaluronan-binding protein 2 50 kDa heavy chain alternate form;Hyaluronan-binding protein 2 27 kDa light chain;Hyaluronan-binding protein 2 27 kDa light chain alternate form	HABP2	NaN	NaN	25.6369	25.7762	26.0083	25.7436	25.4181	NaN	1	1	2	1	1	1	0	1	8
Q15493	Q15493	Regucalcin	RGN	NaN	NaN	26.4421	24.1421	24.3871	NaN	NaN	NaN	0	1	4	1	1	0	0	1	8
Q9NRY6	Q9NRY6	Phospholipid scramblase 3	PLSCR3	NaN	NaN	NaN	NaN	NaN	NaN	NaN	25.3055	2	0	2	1	1	0	1	1	8
Q9NZN4	Q9NZN4	EH domain-containing protein 2	EHD2	26.2096	24.6938	26.3558	23.9634	23.4118	NaN	23.5418	22.7768	5	2	1	0	0	0	0	0	8
Q9P2B2	Q9P2B2	Prostaglandin F2 receptor negative regulator	PTGFRN	25.069	NaN	25.302	25.1047	NaN	NaN	NaN	NaN	1	0	6	1	0	0	0	0	8
O00300	O00300	Tumor necrosis factor receptor superfamily member 11B	TNFRSF11B	25.9693	NaN	24.9924	25.1363	25.212	NaN	NaN	NaN	1	1	1	1	1	0	1	1	7
P00742	P00742	Coagulation factor X;Factor X light chain;Factor X heavy chain;Activated factor Xa heavy chain	F10	27.02	26.5177	NaN	NaN	NaN	27.0678	NaN	NaN	2	2	1	0	0	2	0	0	7
P06756	P06756	Integrin alpha-V;Integrin alpha-V heavy chain;Integrin alpha-V light chain	ITGAV	26.2253	26.4235	26.7248	26.2361	25.6051	NaN	NaN	25.0299	2	2	3	0	0	0	0	0	7
P14625;A7H4M0;A7I226;Q9ZMM2	P14625	Endoplasmin	HSP90B1	24.2771	23.4812	22.3264	22.5114	22.8089	22.4362	22.6233	22.7745	0	1	1	1	1	1	1	1	7
P68032;P68133	P68032;P68133	Actin, alpha cardiac muscle 1;Actin, alpha skeletal muscle	ACTC1;ACTA1	NaN	NaN	30.5107	24.5697	NaN	25.2613	26.4251	NaN	0	0	5	0	0	1	1	0	7
P84077;P61204;P0CM17;P0CM16;P22274;Q94650;Q7KQL3	P84077;P61204;P0CM17;P0CM16	ADP-ribosylation factor 1;ADP-ribosylation factor 3	Arf1;ARF1;ARF3	26.6546	26.4215	27.1527	26.4966	26.3204	NaN	26.7391	26.1625	1	1	1	0	1	0	2	1	7
Q06828	Q06828	Fibromodulin	FMOD	NaN	NaN	24.6604	24.6169	24.6929	25.1998	25.6008	25.0029	0	0	3	0	0	0	3	1	7
Q14315	Q14315	Filamin-C	FLNC	25.7591	25.7352	23.642	21.7842	23.1812	22.1783	22.2771	22.8096	2	1	1	0	1	1	1	0	7
Q16394;P97464	Q16394;P97464	Exostosin-1	EXT1;Ext1	NaN	NaN	26.3149	26.3947	26.43	NaN	26.0219	26.1265	1	1	1	0	1	0	2	1	7
Q6UXH9	Q6UXH9	Inactive serine protease PAMR1	PAMR1	NaN	NaN	24.4412	NaN	23.8074	NaN	NaN	23.7237	0	0	5	0	0	0	1	1	7
P10599	P10599	Thioredoxin	TXN	NaN	NaN	23.6831	24.244	23.937	22.9921	NaN	23.733	0	1	1	0	1	1	1	1	6
P13473	P13473	Lysosome-associated membrane glycoprotein 2	LAMP2	24.9184	24.6375	24.8813	25.0258	25.0069	24.5949	23.8975	24.0781	1	1	2	1	1	0	0	0	6
P13987	P13987	CD59 glycoprotein	CD59	NaN	27.333	27.2077	26.9221	27.1723	26.5304	NaN	26.9126	1	1	2	1	1	0	0	0	6
P20774	P20774	Mimecan	OGN	NaN	25.0297	24.9966	24.8369	25.1923	25.9649	NaN	NaN	0	0	2	1	1	2	0	0	6
P21246;P32760;P21782	P21246;P32760;P21782	Pleiotrophin	Ptn;PTN	24.9472	24.389	24.2514	NaN	NaN	24.5165	24.9826	24.3188	1	0	2	0	1	0	1	1	6
P21399	P21399	Cytoplasmic aconitate hydratase	ACO1	25.9441	24.9397	25.1221	25.1501	26.3624	NaN	24.7848	NaN	2	0	2	1	1	0	0	0	6
P26006	P26006	Integrin alpha-3;Integrin alpha-3 heavy chain;Integrin alpha-3 light chain	ITGA3	26.1166	25.6977	NaN	NaN	24.4331	NaN	24.7635	24.8421	4	2	0	0	0	0	0	0	6
P31431	P31431	Syndecan-4	SDC4	NaN	NaN	NaN	23.9838	NaN	NaN	24.3048	24.5935	0	0	2	1	0	0	1	2	6
P31949	P31949	Protein S100-A11;Protein S100-A11, N-terminally processed	S100A11	25.5966	26.4441	26.2825	25.2509	24.5493	24.7561	23.8286	NaN	0	1	2	1	1	1	0	0	6
P36955	P36955	Pigment epithelium-derived factor	SERPINF1	NaN	NaN	24.8132	NaN	NaN	NaN	24.4837	25.2609	0	0	4	0	0	0	1	1	6
P60900	P60900	Proteasome subunit alpha type-6	PSMA6	NaN	NaN	26.1318	25.5208	NaN	NaN	25.0968	25.4738	0	0	2	1	0	0	2	1	6
P60903	P60903	Protein S100-A10	S100A10	NaN	26.512	26.6663	26.5727	24.8305	25.4402	24.6056	NaN	0	1	3	2	0	0	0	0	6
P61981	P61981	14-3-3 protein gamma;14-3-3 protein gamma, N-terminally processed	YWHAG	24.9825	24.7492	24.1219	23.6167	23.9499	NaN	24.2297	23.9514	1	1	2	1	0	0	1	0	6
P62873;Q61011;P52287;P16520	P62873	Guanine nucleotide-binding protein G(I)/G(S)/G(T) subunit beta-1	GNB1	27.2506	26.9966	25.4119	NaN	25.097	24.3989	24.253	24.7656	4	2	0	0	0	0	0	0	6
P81605	P81605	Dermcidin;Survival-promoting peptide;DCD-1	DCD	NaN	24.5138	23.5844	NaN	NaN	28.9097	24.026	NaN	0	1	0	0	1	2	1	1	6
Q08397	Q08397	Lysyl oxidase homolog 1	LOXL1	NaN	NaN	NaN	NaN	24.9494	NaN	25.3213	25.6609	0	0	2	1	0	0	1	2	6
Q15389	Q15389	Angiopoietin-1	ANGPT1	NaN	NaN	NaN	NaN	24.924	NaN	NaN	NaN	1	1	0	0	2	1	1	0	6
Q6UXH8	Q6UXH8	Collagen and calcium-binding EGF domain-containing protein 1	CCBE1	NaN	NaN	NaN	NaN	NaN	27.3541	25.8458	25.8005	1	1	1	0	1	2	0	0	6
Q8WUM4	Q8WUM4	Programmed cell death 6-interacting protein	PDCD6IP	26.7604	26.5949	25.744	25.947	26.2791	NaN	25.1006	25.6048	1	2	1	0	1	0	1	0	6
Q8WZ42;A2ASS6;REV__P28715	Q8WZ42;A2ASS6	Titin	TTN;Ttn	NaN	NaN	NaN	29.0739	29.0499	28.3714	28.8268	28.6625	0	0	0	1	2	0	1	2	6
Q9BXJ4	Q9BXJ4	Complement C1q tumor necrosis factor-related protein 3	C1QTNF3	26.5708	NaN	26.7038	26.6668	26.678	NaN	NaN	NaN	1	0	2	0	0	1	1	1	6
O00622	O00622	Protein CYR61	CYR61	27.7214	25.7332	NaN	NaN	25.0754	NaN	NaN	NaN	2	0	1	0	1	0	1	0	5
O14786	O14786	Neuropilin-1	NRP1	NaN	NaN	NaN	NaN	NaN	NaN	NaN	24.6219	0	0	1	1	1	0	1	1	5
O14817	O14817	Tetraspanin-4	TSPAN4	NaN	NaN	25.6374	NaN	NaN	NaN	25.3283	25.31	0	2	1	0	0	0	1	1	5
O14818;Q8TAA3	O14818	Proteasome subunit alpha type-7	PSMA7	24.2383	24.9208	26.0527	25.5994	24.7585	NaN	25.3163	25.5212	0	0	2	1	0	0	1	1	5
O43852;Q6IQP3	O43852	Calumenin	CALU	21.6854	NaN	23.3562	23.5163	23.5698	26.4674	24.0025	23.2526	0	0	2	0	1	2	0	0	5
O94985	O94985	Calsyntenin-1;Soluble Alc-alpha;CTF1-alpha	CLSTN1	24.728	24.911	25.1881	25.1318	NaN	24.9085	NaN	25.2518	0	0	4	1	0	0	0	0	5
O95965	O95965	Integrin beta-like protein 1	ITGBL1	NaN	NaN	26.2495	25.208	NaN	25.1937	24.2959	24.4054	0	0	4	0	0	1	0	0	5
P04114	P04114	Apolipoprotein B-100;Apolipoprotein B-48	APOB	25.8888	26.3553	25.7599	26.0363	NaN	NaN	26.1811	26.2979	1	1	0	2	0	0	1	0	5
P05155	P05155	Plasma protease C1 inhibitor	SERPING1	NaN	NaN	24.0483	NaN	NaN	NaN	NaN	24.8515	0	0	2	0	0	0	1	2	5
P07237	P07237	Protein disulfide-isomerase	P4HB	22.1896	22.9821	21.5474	21.5829	22.1119	24.6805	21.5843	21.0852	1	1	2	0	0	0	0	1	5
P07358	P07358	Complement component C8 beta chain	C8B	25.8913	26.0688	26.3141	NaN	NaN	NaN	NaN	NaN	0	1	2	0	0	0	1	1	5
P08238;P11499;P30947;Q58FF7	P08238;P11499;P30947	Heat shock protein HSP 90-beta	HSP90AB1;Hsp90ab1	23.036	25.1679	24.3058	24.0911	23.6141	NaN	22.8531	22.5385	1	1	3	0	0	0	0	0	5
P28072	P28072	Proteasome subunit beta type-6	PSMB6	24.3646	NaN	NaN	25.5223	26.1299	25.3865	25.1837	25.6659	0	0	1	1	0	1	1	1	5
P32119	P32119	Peroxiredoxin-2	PRDX2	23.2416	23.9802	22.8495	NaN	23.1435	NaN	22.4314	22.9755	1	1	1	0	1	0	1	0	5
P35613	P35613	Basigin	BSG	NaN	26.5405	24.6787	24.5311	NaN	NaN	NaN	NaN	2	1	2	0	0	0	0	0	5
P48509	P48509	CD151 antigen	CD151	25.5861	NaN	NaN	NaN	NaN	NaN	NaN	24.7222	2	1	0	0	0	0	1	1	5
P49747	P49747	Cartilage oligomeric matrix protein	COMP	NaN	NaN	NaN	NaN	NaN	NaN	24.5485	NaN	1	1	1	1	1	0	0	0	5
P50454	P50454	Serpin H1	SERPINH1	22.7939	22.1756	25.3115	25.5816	22.5265	NaN	25.5961	25.1976	0	0	2	1	0	0	2	0	5
Q01995	Q01995	Transgelin	TAGLN	22.1169	22.142	23.5865	22.0652	NaN	22.5195	20.5294	NaN	1	0	3	0	0	1	0	0	5
Q06830	Q06830	Peroxiredoxin-1	PRDX1	26.093	24.1874	23.972	22.6775	23.3651	NaN	22.9935	NaN	2	1	1	0	1	0	0	0	5
Q32P28;Q8CG71;Q8IVL5	Q32P28	Prolyl 3-hydroxylase 1	LEPRE1	NaN	NaN	25.4567	25.6679	NaN	NaN	26.1677	NaN	0	0	3	1	0	0	1	0	5
P01266	P01266	Thyroglobulin	TG	NaN	NaN	NaN	NaN	25.542	NaN	NaN	NaN	0	0	1	1	1	0	0	1	4
P04792	P04792	Heat shock protein beta-1	HSPB1	25.3469	24.9774	25.8589	NaN	NaN	25.9044	25.9482	NaN	2	1	0	0	0	1	0	0	4
P06744;P06745;A1AIK3;Q5PL07	P06744	Glucose-6-phosphate isomerase	GPI	22.5652	23.1242	21.9606	NaN	NaN	NaN	22.7152	23.0964	0	0	0	1	1	0	1	1	4
P10412;P15864;P43277;P16402;P22492;Q07133;P40286;P43275;Q02539	P10412;P15864;P43277;P16402	Histone H1.4;Histone H1.2;Histone H1.3	HIST1H1E;Hist1h1c;Hist1h1d;HIST1H1D	NaN	NaN	25.7428	26.3094	25.8301	24.8274	NaN	NaN	0	0	2	2	0	0	0	0	4
P14550	P14550	Alcohol dehydrogenase [NADP(+)]	AKR1A1	26.4059	26.7031	26.6189	NaN	NaN	25.2273	25.3335	NaN	1	1	2	0	0	0	0	0	4
P21980;P21981	P21980	Protein-glutamine gamma-glutamyltransferase 2	TGM2	24.487	NaN	NaN	NaN	26.6702	NaN	NaN	NaN	1	1	0	0	2	0	0	0	4
P52565;Q99PT1;Q5XI73	P52565;Q99PT1;Q5XI73	Rho GDP-dissociation inhibitor 1	ARHGDIA;Arhgdia	24.8422	25.2505	24.4207	NaN	NaN	22.2187	23.1896	23.0455	1	0	2	0	0	1	0	0	4
P55058	P55058	Phospholipid transfer protein	PLTP	NaN	NaN	25.2133	25.3	NaN	NaN	NaN	25.2289	0	0	2	0	0	0	0	2	4
P55285	P55285	Cadherin-6	CDH6	22.8951	NaN	NaN	NaN	NaN	NaN	NaN	NaN	1	0	0	1	0	0	1	1	4
P55290;Q9WTR5	P55290;Q9WTR5	Cadherin-13	CDH13;Cdh13	24.1273	23.6717	24.55	23.8208	NaN	NaN	23.891	NaN	0	0	4	0	0	0	0	0	4
P62249;Q9W237;Q2NFZ9	P62249	40S ribosomal protein S16	RPS16	NaN	NaN	NaN	NaN	NaN	NaN	24.732	24.6757	1	1	0	0	0	0	1	1	4
P68366	P68366	Tubulin alpha-4A chain	TUBA4A	24.7082	24.4808	25.0838	NaN	NaN	24.879	NaN	NaN	0	1	2	0	0	1	0	0	4
P98095	P98095	Fibulin-2	FBLN2	NaN	NaN	NaN	NaN	25.2825	24.0932	NaN	23.78	0	1	1	0	2	0	0	0	4
Q01518	Q01518	Adenylyl cyclase-associated protein 1	CAP1	22.0658	23.4907	22.3058	22.5747	22.6649	21.7802	21.863	22.4678	1	1	1	0	1	0	0	0	4
Q12884;P97321	Q12884	Prolyl endopeptidase FAP;Antiplasmin-cleaving enzyme FAP, soluble form	FAP	24.9819	24.6105	25.0204	NaN	NaN	NaN	24.6163	NaN	0	0	3	0	0	0	1	0	4
Q14019	Q14019	Coactosin-like protein	COTL1	NaN	25.5401	NaN	24.0626	NaN	24.2196	NaN	NaN	1	0	0	1	1	1	0	0	4
Q76LX8	Q76LX8	A disintegrin and metalloproteinase with thrombospondin motifs 13	ADAMTS13	NaN	NaN	23.6633	24.3512	24.4804	NaN	NaN	23.7267	0	0	0	2	1	0	0	1	4
Q86UX7	Q86UX7	Fermitin family homolog 3	FERMT3	NaN	NaN	24.5599	NaN	NaN	NaN	NaN	NaN	1	0	2	1	0	0	0	0	4
Q9NZR2	Q9NZR2	Low-density lipoprotein receptor-related protein 1B	LRP1B	NaN	NaN	NaN	NaN	NaN	29.7156	NaN	NaN	0	0	0	1	0	2	1	0	4
P02787	P02787	Serotransferrin	TF	NaN	NaN	NaN	NaN	26.7439	NaN	NaN	NaN	1	0	0	1	1	0	0	0	3
P60842;P0CQ71;P0CQ70;A6R3R5;Q1DQ20	P60842	Eukaryotic initiation factor 4A-I	EIF4A1	25.0581	23.7454	23.8083	23.047	NaN	NaN	23.4913	23.9066	2	1	0	0	0	0	0	0	3
O43505	O43505	Beta-1,4-glucuronyltransferase 1	B4GAT1	NaN	NaN	23.7451	24.2646	24.407	24.2345	24.1774	24.1696	0	0	2	0	0	0	0	1	3
O75531	O75531	Barrier-to-autointegration factor;Barrier-to-autointegration factor, N-terminally processed	BANF1	NaN	NaN	24.9375	24.2782	24.6842	24.9088	24.4022	24.215	0	0	1	1	0	1	0	0	3
O75882;Q9WU60	O75882;Q9WU60	Attractin	ATRN;Atrn	NaN	NaN	24.4354	23.783	NaN	NaN	24.0466	NaN	0	0	1	1	0	0	1	0	3
P02545	P02545	Prelamin-A/C;Lamin-A/C	LMNA	20.9227	NaN	22.2727	21.9185	21.2076	20.8973	22.579	23.0812	0	0	2	0	0	0	1	0	3
P02790	P02790	Hemopexin	HPX	NaN	NaN	NaN	NaN	NaN	24.9174	NaN	NaN	0	0	1	0	0	1	0	1	3
P06748	P06748	Nucleophosmin	NPM1	NaN	26.4904	25.1357	26.0176	25.7867	25.9741	24.2781	24.0997	1	1	1	0	0	0	0	0	3
P08648	P08648	Integrin alpha-5;Integrin alpha-5 heavy chain;Integrin alpha-5 light chain	ITGA5	25.8035	25.5626	25.1771	25.4703	NaN	NaN	NaN	NaN	1	0	2	0	0	0	0	0	3
P08865	P08865	40S ribosomal protein SA	Rpsa;RPSA	NaN	NaN	24.1275	NaN	24.7559	NaN	NaN	NaN	0	0	1	1	0	0	1	0	3
P09429;B2RPK0;P23497	P09429;B2RPK0	High mobility group protein B1;Putative high mobility group protein B1-like 1	Hmgb1;HMGB1;HMGB1P1	26.2667	NaN	NaN	NaN	NaN	NaN	NaN	NaN	3	0	0	0	0	0	0	0	3
P15502	P15502	Elastin	ELN	NaN	NaN	NaN	NaN	24.7104	NaN	NaN	NaN	0	0	1	0	0	0	1	1	3
P18085	P18085	ADP-ribosylation factor 4	ARF4	25.6569	24.9855	NaN	NaN	NaN	NaN	NaN	NaN	1	1	0	0	1	0	0	0	3
P20340;P17608;Q9NRW1;Q14964	P20340;P17608;Q9NRW1	Ras-related protein Rab-6A;GTP-binding protein ryh1;Ras-related protein Rab-6B	RAB6A;ryh1;RAB6B	NaN	NaN	NaN	24.3157	NaN	NaN	NaN	NaN	1	0	1	1	0	0	0	0	3
P25789	P25789	Proteasome subunit alpha type-4	PSMA4	NaN	NaN	24.6054	NaN	24.6087	NaN	24.0184	24.1116	0	0	2	1	0	0	0	0	3
P29401	P29401	Transketolase	TKT	24.5716	24.6837	22.4725	23.867	24.2023	NaN	23.7876	23.8923	0	0	0	1	0	0	1	1	3
P30479;P30480;P30460;P30466;P30462;P18463;P30488;P30487;P30483;P30481;Q95365;Q29836;Q29718;P30475;P30382	P30479;P30480;P30460;P30466;P30462;P18463;P30488;P30487;P30483;P30481;Q95365;Q29836;Q29718;P30475	HLA class I histocompatibility antigen, B-41 alpha chain;HLA class I histocompatibility antigen, B-42 alpha chain;HLA class I histocompatibility antigen, B-8 alpha chain;HLA class I histocompatibility antigen, B-18 alpha chain;HLA class I histocompatibility antigen, B-14 alpha chain;HLA class I histocompatibility antigen, B-37 alpha chain;HLA class I histocompatibility antigen, B-50 alpha chain;H…	HLA-B	NaN	NaN	24.418	NaN	NaN	NaN	NaN	NaN	1	1	0	0	0	0	1	0	3
P46777	P46777	60S ribosomal protein L5	RPL5	25.3494	NaN	NaN	NaN	NaN	NaN	NaN	NaN	2	1	0	0	0	0	0	0	3
P48307	P48307	Tissue factor pathway inhibitor 2	TFPI2	23.9453	NaN	NaN	NaN	NaN	NaN	NaN	NaN	2	0	0	0	1	0	0	0	3
P55263	P55263	Adenosine kinase	ADK	25.6507	NaN	NaN	NaN	24.5902	NaN	24.9348	25.0242	1	0	0	0	0	0	1	1	3
P60981	P60981	Destrin	DSTN	24.3072	NaN	24.1976	23.35	23.6445	NaN	NaN	23.3814	1	1	0	0	1	0	0	0	3
P67936;Q2TAC2	P67936	Tropomyosin alpha-4 chain	TPM4	23.2781	23.1078	24.0372	23.8535	21.0735	22.6395	22.2539	21.8799	0	0	2	1	0	0	0	0	3
Q03135;P56539	Q03135	Caveolin-1	CAV1	24.7657	25.8284	24.0943	NaN	NaN	NaN	NaN	23.3931	1	1	1	0	0	0	0	0	3
Q12860	Q12860	Contactin-1	CNTN1	NaN	23.9252	24.1728	23.981	24.2006	NaN	24.064	24.0547	0	0	2	0	0	0	1	0	3
Q15907;P62491;P57735	Q15907;P62491	Ras-related protein Rab-11B;Ras-related protein Rab-11A	RAB11B;RAB11A	24.6416	24.0505	24.3486	23.7289	24.4999	NaN	24.0398	23.6851	1	0	1	0	0	0	0	1	3
Q16555	Q16555	Dihydropyrimidinase-related protein 2	DPYSL2	25.3595	NaN	24.0659	23.263	NaN	NaN	NaN	NaN	0	0	3	0	0	0	0	0	3
Q16853;O75106	Q16853;O75106	Membrane primary amine oxidase;Retina-specific copper amine oxidase	AOC3;AOC2	NaN	NaN	NaN	NaN	NaN	24.6642	NaN	NaN	0	0	1	1	0	1	0	0	3
Q969P0	Q969P0	Immunoglobulin superfamily member 8	IGSF8	24.5758	24.573	NaN	NaN	NaN	NaN	NaN	NaN	2	1	0	0	0	0	0	0	3
Q9BUD6	Q9BUD6	Spondin-2	SPON2	NaN	NaN	24.3497	NaN	NaN	NaN	NaN	NaN	0	0	2	0	0	0	0	1	3
Q9NS15	Q9NS15	Latent-transforming growth factor beta-binding protein 3	LTBP3	22.3806	NaN	NaN	NaN	NaN	NaN	NaN	NaN	0	0	2	0	0	0	0	1	3
Q9Y696;O15247	Q9Y696	Chloride intracellular channel protein 4	CLIC4	24.5892	24.9757	23.5554	22.9257	23.1329	21.8803	23.303	23.8366	1	0	1	0	1	0	0	0	3
O60645	O60645	Exocyst complex component 3	EXOC3	NaN	NaN	NaN	NaN	23.1934	NaN	NaN	NaN	0	0	0	0	0	0	1	1	2
O75083;Q5RKI0	O75083;Q5RKI0	WD repeat-containing protein 1	WDR1;Wdr1	23.7033	23.6592	24.6162	24.137	23.7481	22.8999	24.7545	23.3826	0	1	1	0	0	0	0	0	2
P00450	P00450	Ceruloplasmin	CP	NaN	NaN	NaN	NaN	NaN	24.1493	NaN	NaN	0	0	0	0	0	2	0	0	2
P01137;P54831	P01137;P54831	Transforming growth factor beta-1;Latency-associated peptide	TGFB1	NaN	NaN	NaN	NaN	NaN	NaN	NaN	24.3355	1	0	0	0	0	0	0	1	2
P01213	P01213	Proenkephalin-B;Alpha-neoendorphin;Beta-neoendorphin;Big dynorphin;Dynorphin A(1-17);Dynorphin A(1-13);Dynorphin A(1-8);Leu-enkephalin;Rimorphin;Leumorphin	PDYN	NaN	NaN	NaN	NaN	NaN	23.9493	NaN	NaN	0	0	0	0	1	0	0	1	2
P05023;P13637;P50993;Q13733;P20648;P54707	P05023	Sodium/potassium-transporting ATPase subunit alpha-1	ATP1A1	26.2466	26.0195	NaN	NaN	24.5692	NaN	23.9508	23.4302	1	1	0	0	0	0	0	0	2
P08195;Q7YQK3;P10852;Q794F9	P08195	4F2 cell-surface antigen heavy chain	SLC3A2	NaN	NaN	26.1727	NaN	NaN	NaN	25.5935	25.426	0	1	1	0	0	0	0	0	2
P09211	P09211	Glutathione S-transferase P	GSTP1	NaN	NaN	25.6141	24.4835	NaN	NaN	23.9554	NaN	0	0	2	0	0	0	0	0	2
P12955	P12955	Xaa-Pro dipeptidase	PEPD	NaN	NaN	25.2834	26.047	25.9798	26.1304	NaN	26.1359	0	0	2	0	0	0	0	0	2
P16401;P43276	P16401;P43276	Histone H1.5	HIST1H1B;Hist1h1b	NaN	NaN	24.53	NaN	NaN	NaN	NaN	NaN	0	0	2	0	0	0	0	0	2
P17302	P17302	Gap junction alpha-1 protein	GJA1	NaN	NaN	23.0899	NaN	NaN	NaN	NaN	NaN	0	0	1	0	1	0	0	0	2
P19338	P19338	Nucleolin	NCL	24.1688	24.3831	21.8237	NaN	22.9981	NaN	21.1668	24.1246	1	1	0	0	0	0	0	0	2
P25786;O42265	P25786;O42265	Proteasome subunit alpha type-1	PSMA1	23.9864	NaN	24.9715	23.8508	24.2176	23.8065	23.8587	24.8831	0	0	2	0	0	0	0	0	2
P25788	P25788	Proteasome subunit alpha type-3	PSMA3	NaN	NaN	24.6302	25.2052	NaN	25.8056	25.7114	25.6573	0	0	0	1	1	0	0	0	2
P28066	P28066	Proteasome subunit alpha type-5	PSMA5	26.0309	25.8769	25.6644	26.1358	26.014	NaN	NaN	25.5282	0	0	2	0	0	0	0	0	2
P35625;P39876	P35625;P39876	Metalloproteinase inhibitor 3	TIMP3;Timp3	24.6604	NaN	NaN	NaN	NaN	NaN	NaN	NaN	1	0	1	0	0	0	0	0	2
P36871;P00949	P36871;P00949	Phosphoglucomutase-1	PGM1	NaN	NaN	24.724	NaN	24.8227	NaN	NaN	NaN	0	0	1	0	0	0	0	1	2
P51149	P51149	Ras-related protein Rab-7a	RAB7A	26.6436	NaN	NaN	NaN	NaN	NaN	25.3683	NaN	1	0	1	0	0	0	0	0	2
P53634	P53634	Dipeptidyl peptidase 1;Dipeptidyl peptidase 1 exclusion domain chain;Dipeptidyl peptidase 1 heavy chain;Dipeptidyl peptidase 1 light chain	CTSC	NaN	NaN	25.8764	NaN	NaN	NaN	NaN	24.5009	0	0	2	0	0	0	0	0	2
P56199	P56199	Integrin alpha-1	ITGA1	25.6706	25.4137	24.2213	NaN	NaN	NaN	NaN	NaN	2	0	0	0	0	0	0	0	2
P60953;P17081;Q9H4E5	P60953	Cell division control protein 42 homolog	CDC42	24.8432	NaN	23.7041	23.5827	24.0115	NaN	NaN	24.1491	1	0	0	1	0	0	0	0	2
P62328	P62328	Thymosin beta-4;Hematopoietic system regulatory peptide	TMSB4X	NaN	NaN	26.6118	NaN	NaN	NaN	NaN	NaN	0	0	2	0	0	0	0	0	2
P62879;P29387	P62879;P29387	Guanine nucleotide-binding protein G(I)/G(S)/G(T) subunit beta-2;Guanine nucleotide-binding protein subunit beta-4	Gnb2;GNB2;Gnb4	27.324	26.6622	NaN	24.3072	24.9423	NaN	NaN	25.0423	1	0	1	0	0	0	0	0	2
Q02388;Q16478	Q02388;Q16478	Collagen alpha-1(VII) chain;Glutamate receptor ionotropic, kainate 5	COL7A1;GRIK5	NaN	NaN	22.8882	NaN	NaN	NaN	NaN	NaN	0	0	1	0	0	0	0	1	2
Q07955;Q6NYA0;Q7SXP4	Q07955;Q6NYA0;Q7SXP4	Serine/arginine-rich splicing factor 1;Serine/arginine-rich splicing factor 1B;Serine/arginine-rich splicing factor 1A	SRSF1;srsf1b;srsf1a	25.5052	25.4723	NaN	NaN	24.3402	24.3016	25.274	24.3142	1	0	0	0	0	0	1	0	2
Q13740;Q9BH13;Q61490	Q13740;Q9BH13	CD166 antigen	ALCAM	NaN	NaN	NaN	NaN	NaN	NaN	NaN	24.3224	1	1	0	0	0	0	0	0	2
Q14117	Q14117	Dihydropyrimidinase	DPYS	24.2096	24.1131	24.847	NaN	NaN	NaN	NaN	NaN	0	0	2	0	0	0	0	0	2
Q15293;O93434	Q15293	Reticulocalbin-1	RCN1	NaN	24.0513	23.9859	23.6587	NaN	25.3401	NaN	23.3473	0	0	2	0	0	0	0	0	2
Q15555	Q15555	Microtubule-associated protein RP/EB family member 2	MAPRE2	NaN	NaN	NaN	24.5961	NaN	NaN	24.0239	NaN	0	0	0	0	0	0	2	0	2
Q16658;Q61553	Q16658;Q61553	Fascin	FSCN1;Fscn1	21.8852	NaN	22.7546	21.0839	22.0218	21.7795	21.9353	21.8331	0	0	1	0	0	0	0	1	2
Q6NZI2	Q6NZI2	Polymerase I and transcript release factor	PTRF	24.5298	23.8899	NaN	NaN	NaN	NaN	NaN	NaN	2	0	0	0	0	0	0	0	2
Q6YHK3	Q6YHK3	CD109 antigen	CD109	24.3493	24.5083	24.9843	24.6667	NaN	NaN	NaN	NaN	0	0	2	0	0	0	0	0	2
Q7Z5L7	Q7Z5L7	Podocan	PODN	NaN	NaN	23.789	NaN	NaN	NaN	NaN	NaN	0	0	2	0	0	0	0	0	2
Q9H299;Q91VW3	Q9H299;Q91VW3	SH3 domain-binding glutamic acid-rich-like protein 3	SH3BGRL3;Sh3bgrl3	NaN	25.1108	26.7533	NaN	NaN	NaN	NaN	NaN	1	0	1	0	0	0	0	0	2
Q9H0U4;Q92928	Q9H0U4;Q92928	Ras-related protein Rab-1B;Putative Ras-related protein Rab-1C	RAB1B;RAB1C	25.768	26.2348	24.8797	28.1597	27.6997	NaN	NaN	NaN	1	1	0	0	0	0	0	0	2
Q9H4M9	Q9H4M9	EH domain-containing protein 1	EHD1	25.3439	24.6307	NaN	24.6019	23.8807	NaN	24.2809	24.3472	1	1	0	0	0	0	0	0	2
Q9UBI6	Q9UBI6	Guanine nucleotide-binding protein G(I)/G(S)/G(O) subunit gamma-12	GNG12	NaN	NaN	24.4381	NaN	NaN	NaN	NaN	NaN	0	1	1	0	0	0	0	0	2
O14495	O14495	Lipid phosphate phosphohydrolase 3	PPAP2B	NaN	NaN	NaN	NaN	NaN	NaN	23.9873	NaN	0	1	0	0	0	0	0	0	1
O60568	O60568	Procollagen-lysine,2-oxoglutarate 5-dioxygenase 3	PLOD3	NaN	NaN	NaN	NaN	NaN	NaN	NaN	25.4487	0	0	1	0	0	0	0	0	1
O60716	O60716	Catenin delta-1	CTNND1	26.4569	NaN	NaN	NaN	NaN	NaN	NaN	NaN	1	0	0	0	0	0	0	0	1
O75955	O75955	Flotillin-1	FLOT1	25.5905	NaN	25.5151	24.778	NaN	NaN	NaN	NaN	0	0	1	0	0	0	0	0	1
P00441;P08228	P00441	Superoxide dismutase [Cu-Zn]	SOD1	NaN	NaN	24.8589	NaN	25.9473	NaN	NaN	NaN	0	0	1	0	0	0	0	0	1
P06454	P06454	Prothymosin alpha;Prothymosin alpha, N-terminally processed;Thymosin alpha-1	PTMA	NaN	26.5064	NaN	NaN	NaN	NaN	NaN	NaN	0	1	0	0	0	0	0	0	1
P02786;Q9MYZ3	P02786	Transferrin receptor protein 1;Transferrin receptor protein 1, serum form	TFRC	NaN	NaN	NaN	NaN	24.8814	NaN	25.1018	NaN	0	0	0	0	1	0	0	0	1
P04632;Q64537;Q96L46	P04632;Q64537	Calpain small subunit 1	CAPNS1;Capns1	NaN	NaN	23.837	NaN	NaN	NaN	23.7412	NaN	0	0	1	0	0	0	0	0	1
P04899;P63096;Q60397;P59215;P09471	P04899	Guanine nucleotide-binding protein G(i) subunit alpha-2	GNAI2	25.1169	25.0919	NaN	23.4198	NaN	NaN	24.9785	23.9317	0	0	0	0	1	0	0	0	1
P05387	P05387	60S acidic ribosomal protein P2	RPLP2	NaN	23.5897	NaN	NaN	NaN	23.6763	23.1239	NaN	0	1	0	0	0	0	0	0	1
P07602;Q61207	P07602	Prosaposin;Saposin-A;Saposin-B-Val;Saposin-B;Saposin-C;Saposin-D	PSAP	NaN	NaN	24.3451	24.9039	NaN	25.0065	24.6715	24.5842	0	0	0	1	0	0	0	0	1
P08567	P08567	Pleckstrin	PLEK	NaN	NaN	NaN	NaN	NaN	22.0831	NaN	NaN	0	0	0	0	0	0	0	1	1
P09619;Q05030;P79749	P09619	Platelet-derived growth factor receptor beta	PDGFRB	NaN	NaN	24.2359	24.4109	NaN	NaN	NaN	23.7509	0	1	0	0	0	0	0	0	1
P10301;P10833;P0CQ43;P0CQ42	P10301;P10833	Ras-related protein R-Ras	RRAS;Rras	NaN	NaN	NaN	NaN	NaN	NaN	25.3868	NaN	0	1	0	0	0	0	0	0	1
P11216;P00489;P11217;P09812	P11216	Glycogen phosphorylase, brain form	PYGB	NaN	24.937	24.5621	NaN	NaN	NaN	NaN	NaN	0	0	0	0	1	0	0	0	1
P11279	P11279	Lysosome-associated membrane glycoprotein 1	LAMP1	25.166	NaN	NaN	NaN	24.8213	NaN	24.5436	24.0681	1	0	0	0	0	0	0	0	1
P11766;P81431;A1A835	P11766	Alcohol dehydrogenase class-3	ADH5	NaN	22.5667	NaN	21.59	22.3313	NaN	21.3735	21.8311	0	0	1	0	0	0	0	0	1
P15880;P31009	P15880	40S ribosomal protein S2	RPS2	24.2015	NaN	23.0356	NaN	23.0935	NaN	23.5147	23.2947	1	0	0	0	0	0	0	0	1
P18669;P15259;Q8N0Y7;Q8MKE8	P18669	Phosphoglycerate mutase 1	PGAM1	NaN	NaN	22.6678	23.203	NaN	23.8724	22.8025	23.0555	0	0	1	0	0	0	0	0	1
P22392	P22392	Nucleoside diphosphate kinase B	NME2	27.6223	28.0809	23.5666	25.5417	27.6287	29.5963	29.9845	28.9327	0	0	1	0	0	0	0	0	1
P25787	P25787	Proteasome subunit alpha type-2	PSMA2	NaN	NaN	24.3297	24.7385	23.1432	NaN	23.6926	NaN	0	0	0	1	0	0	0	0	1
P28074	P28074	Proteasome subunit beta type-5	PSMB5	NaN	26.3474	24.9772	NaN	NaN	NaN	NaN	NaN	1	0	0	0	0	0	0	0	1
P31946	P31946	14-3-3 protein beta/alpha;14-3-3 protein beta/alpha, N-terminally processed	YWHAB	24.6727	24.4178	23.6225	NaN	22.8793	23.6514	22.965	22.4318	0	1	0	0	0	0	0	0	1
P35221;REV__Q9P2T0	P35221	Catenin alpha-1	CTNNA1	26.8305	26.7291	NaN	NaN	NaN	NaN	27.4634	NaN	0	1	0	0	0	0	0	0	1
P47756	P47756	F-actin-capping protein subunit beta	CAPZB	NaN	NaN	24.2406	NaN	NaN	NaN	NaN	NaN	0	0	1	0	0	0	0	0	1
P48059;Q7Z4I7	P48059	LIM and senescent cell antigen-like-containing domain protein 1	LIMS1	NaN	NaN	NaN	NaN	NaN	NaN	24.7573	NaN	0	0	0	0	0	0	1	0	1
P49721	P49721	Proteasome subunit beta type-2	PSMB2	23.7496	NaN	NaN	NaN	25.0688	NaN	24.6152	NaN	0	0	1	0	0	0	0	0	1
P50395	P50395	Rab GDP dissociation inhibitor beta	GDI2	23.3226	NaN	23.0381	21.8456	22.4193	23.4377	22.9475	22.9185	0	0	1	0	0	0	0	0	1
P51570	P51570	Galactokinase	GALK1	NaN	NaN	NaN	NaN	25.1483	NaN	NaN	NaN	0	0	0	0	1	0	0	0	1
P52907	P52907	F-actin-capping protein subunit alpha-1	CAPZA1	NaN	26.4657	26.5504	NaN	NaN	NaN	NaN	NaN	1	0	0	0	0	0	0	0	1
P53999	P53999	Activated RNA polymerase II transcriptional coactivator p15	SUB1	26.3363	NaN	NaN	NaN	NaN	NaN	NaN	NaN	1	0	0	0	0	0	0	0	1
P55287	P55287	Cadherin-11	CDH11	NaN	NaN	NaN	NaN	NaN	22.8482	NaN	NaN	0	0	1	0	0	0	0	0	1
P61158;Q9C0K3;Q9P1U1	P61158	Actin-related protein 3	ACTR3	21.9183	NaN	22.9156	21.9703	22.3236	22.8258	21.8336	22.0326	1	0	0	0	0	0	0	0	1
P62854;Q5JNZ5;P13008	P62854;Q5JNZ5;P13008	40S ribosomal protein S26;Putative 40S ribosomal protein S26-like 1	RPS26;RPS26P11;RpS26	26.136	26.2867	NaN	NaN	NaN	NaN	NaN	NaN	1	0	0	0	0	0	0	0	1
P62266;Q8T3U2	P62266;Q8T3U2	40S ribosomal protein S23	RPS23;RpS23	NaN	25.9073	NaN	NaN	24.8184	NaN	24.7127	25.4362	1	0	0	0	0	0	0	0	1
P62851	P62851	40S ribosomal protein S25	RPS25	24.457	23.9223	NaN	NaN	NaN	NaN	NaN	NaN	1	0	0	0	0	0	0	0	1
P63244;O18640	P63244	Guanine nucleotide-binding protein subunit beta-2-like 1;Guanine nucleotide-binding protein subunit beta-2-like 1, N-terminally processed	GNB2L1	25.6268	NaN	24.209	NaN	NaN	NaN	NaN	23.343	0	0	1	0	0	0	0	0	1
P68371	P68371	Tubulin beta-4B chain	TUBB4B	NaN	NaN	25.1441	NaN	NaN	NaN	NaN	NaN	0	0	1	0	0	0	0	0	1
Q07065;Q96K21	Q07065	Cytoskeleton-associated protein 4	CKAP4	NaN	NaN	NaN	30.4185	30.451	NaN	29.4767	27.0671	0	0	0	0	1	0	0	0	1
Q07092	Q07092	Collagen alpha-1(XVI) chain	COL16A1	NaN	NaN	NaN	NaN	NaN	NaN	NaN	22.8568	0	0	1	0	0	0	0	0	1
Q13162;O08807	Q13162;O08807	Peroxiredoxin-4	PRDX4;Prdx4	NaN	24.9411	NaN	24.7344	NaN	24.2473	NaN	NaN	0	0	0	0	0	1	0	0	1
Q13308;Q8BKG3	Q13308;Q8BKG3	Inactive tyrosine-protein kinase 7	PTK7;Ptk7	NaN	NaN	NaN	25.5228	NaN	25.8247	NaN	NaN	0	0	0	1	0	0	0	0	1
Q14004	Q14004	Cyclin-dependent kinase 13	CDK13	NaN	NaN	NaN	NaN	25.025	NaN	NaN	NaN	0	0	0	1	0	0	0	0	1
Q14254;Q98TZ8	Q14254	Flotillin-2	Flot2;FLOT2	NaN	NaN	NaN	NaN	25.1795	NaN	NaN	NaN	0	1	0	0	0	0	0	0	1
Q15075	Q15075	Early endosome antigen 1	EEA1	NaN	NaN	25.1244	NaN	NaN	NaN	NaN	NaN	0	0	1	0	0	0	0	0	1
Q16181;Q6ZU15	Q16181	Septin-7	2007-09-01	NaN	24.3329	22.8684	NaN	NaN	NaN	23.7419	24.8536	0	0	1	0	0	0	0	0	1
Q4G0P3	Q4G0P3	Hydrocephalus-inducing protein homolog	HYDIN	NaN	NaN	NaN	NaN	22.7642	NaN	NaN	NaN	0	0	0	1	0	0	0	0	1
Q6EMK4	Q6EMK4	Vasorin	VASN	NaN	NaN	24.4534	NaN	NaN	NaN	NaN	NaN	0	0	1	0	0	0	0	0	1
Q6UVK1	Q6UVK1	Chondroitin sulfate proteoglycan 4	CSPG4	NaN	NaN	NaN	NaN	22.6959	NaN	NaN	NaN	0	0	0	0	0	0	1	0	1
Q8N1F7	Q8N1F7	Nuclear pore complex protein Nup93	NUP93	NaN	NaN	NaN	NaN	NaN	28.5527	NaN	NaN	0	0	0	0	0	0	0	1	1
Q8NGU4	Q8NGU4	Putative olfactory receptor 2I1	OR2I1P	NaN	NaN	NaN	NaN	23.0369	NaN	NaN	NaN	0	0	0	1	0	0	0	0	1
Q92820	Q92820	Gamma-glutamyl hydrolase	GGH	NaN	NaN	25.1933	NaN	NaN	NaN	24.8326	24.845	0	0	0	0	0	0	0	1	1
Q99497;Q99LX0	Q99497	Protein deglycase DJ-1	PARK7	NaN	24.6735	25.1286	NaN	NaN	NaN	NaN	NaN	0	0	1	0	0	0	0	0	1
Q9BRK5	Q9BRK5	45 kDa calcium-binding protein	SDF4	NaN	NaN	NaN	NaN	NaN	NaN	24.2021	23.671	0	0	0	0	0	0	0	1	1
Q9BUF5	Q9BUF5	Tubulin beta-6 chain	TUBB6	24.7013	24.9693	NaN	NaN	25.0663	NaN	NaN	NaN	1	0	0	0	0	0	0	0	1
Q9H4G4	Q9H4G4	Golgi-associated plant pathogenesis-related protein 1	GLIPR2	24.1285	24.3811	NaN	NaN	NaN	NaN	NaN	NaN	1	0	0	0	0	0	0	0	1
Q9NQC3;Q99P72	Q9NQC3	Reticulon-4	RTN4	23.7956	25.4371	22.4043	NaN	23.7935	NaN	22.3312	NaN	1	0	0	0	0	0	0	0	1
Q9NY15	Q9NY15	Stabilin-1	STAB1	NaN	NaN	NaN	NaN	29.6368	NaN	NaN	NaN	0	0	0	0	1	0	0	0	1
Q9Y4F1	Q9Y4F1	FERM, RhoGEF and pleckstrin domain-containing protein 1	FARP1	25.549	25.0388	NaN	NaN	NaN	NaN	NaN	NaN	0	0	1	0	0	0	0	0	1
O43175	O43175	D-3-phosphoglycerate dehydrogenase	PHGDH	22.5486	NaN	22.7378	NaN	NaN	NaN	21.7918	NaN	0	0	0	0	0	0	0	0	0
Q15185	Q15185	Prostaglandin E synthase 3	PTGES3	25.7223	NaN	NaN	NaN	NaN	26.2357	NaN	NaN	0	0	0	0	0	0	0	0	0
O00151	O00151	PDZ and LIM domain protein 1	PDLIM1	NaN	NaN	25.0546	NaN	NaN	NaN	NaN	NaN	0	0	0	0	0	0	0	0	0
O00159;Q9WTI7;A5PF48	O00159;Q9WTI7	Unconventional myosin-Ic	MYO1C;Myo1c	NaN	23.907	NaN	NaN	23.0207	NaN	NaN	NaN	0	0	0	0	0	0	0	0	0
O00170	O00170	AH receptor-interacting protein	AIP	NaN	NaN	NaN	NaN	NaN	NaN	23.1088	NaN	0	0	0	0	0	0	0	0	0
O00187	O00187	Mannan-binding lectin serine protease 2;Mannan-binding lectin serine protease 2 A chain;Mannan-binding lectin serine protease 2 B chain	MASP2	NaN	NaN	22.7196	NaN	NaN	NaN	NaN	NaN	0	0	0	0	0	0	0	0	0
O00231;F1QGH9;F6P3G4	O00231;F1QGH9	26S proteasome non-ATPase regulatory subunit 11;26S proteasome non-ATPase regulatory subunit 11B	PSMD11;psmd11b	NaN	24.006	NaN	NaN	23.131	NaN	NaN	NaN	0	0	0	0	0	0	0	0	0
O00410;O60518	O00410	Importin-5	IPO5	NaN	NaN	NaN	NaN	NaN	NaN	23.0098	23.6411	0	0	0	0	0	0	0	0	0
O14683	O14683	Tumor protein p53-inducible protein 11	TP53I11	NaN	26.0785	NaN	NaN	NaN	NaN	NaN	NaN	0	0	0	0	0	0	0	0	0
O14773	O14773	Tripeptidyl-peptidase 1	TPP1	NaN	26.2368	NaN	26.4449	NaN	25.9434	NaN	NaN	0	0	0	0	0	0	0	0	0
P19105;O14950	P19105;O14950	Myosin regulatory light chain 12A;Myosin regulatory light chain 12B	MYL12A;MYL12B	NaN	NaN	22.8873	NaN	22.2524	23.388	22.2943	22.2761	0	0	0	0	0	0	0	0	0
O14974;Q9DBR7;O60237	O14974;Q9DBR7	Protein phosphatase 1 regulatory subunit 12A	PPP1R12A;Ppp1r12a	NaN	NaN	26.2107	NaN	NaN	NaN	NaN	NaN	0	0	0	0	0	0	0	0	0
O15145	O15145	Actin-related protein 2/3 complex subunit 3	ARPC3	NaN	NaN	NaN	24.4074	NaN	24.7832	NaN	NaN	0	0	0	0	0	0	0	0	0
O15427	O15427	Monocarboxylate transporter 4	SLC16A3	28.2273	28.6317	25.8103	NaN	NaN	NaN	25.5575	28.0995	0	0	0	0	0	0	0	0	0
O15460;Q60716	O15460	Prolyl 4-hydroxylase subunit alpha-2	P4HA2	NaN	NaN	NaN	NaN	NaN	26.4392	NaN	NaN	0	0	0	0	0	0	0	0	0
Q99623;O35129	Q99623;O35129	Prohibitin-2	PHB2;Phb2	NaN	NaN	NaN	NaN	NaN	NaN	26.1988	NaN	0	0	0	0	0	0	0	0	0
O43390	O43390	Heterogeneous nuclear ribonucleoprotein R	HNRNPR	NaN	NaN	NaN	NaN	NaN	26.4486	NaN	NaN	0	0	0	0	0	0	0	0	0
O43491	O43491	Band 4.1-like protein 2	EPB41L2	24.413	25.3499	23.7472	NaN	NaN	NaN	NaN	NaN	0	0	0	0	0	0	0	0	0
O60701;O70475	O60701;O70475	UDP-glucose 6-dehydrogenase	UGDH;Ugdh	NaN	NaN	22.8346	NaN	NaN	NaN	NaN	NaN	0	0	0	0	0	0	0	0	0
O60763;REV__Q5VZ89	O60763	General vesicular transport factor p115	USO1	NaN	NaN	25.5092	NaN	NaN	NaN	NaN	NaN	0	0	0	0	0	0	0	0	0
O75369;Q9MZD2	O75369	Filamin-B	FLNB	NaN	NaN	25.8989	23.4447	24.6585	NaN	NaN	NaN	0	0	0	0	0	0	0	0	0
O75390	O75390	Citrate synthase, mitochondrial	CS	NaN	NaN	NaN	NaN	NaN	NaN	24.7013	NaN	0	0	0	0	0	0	0	0	0
O75718	O75718	Cartilage-associated protein	CRTAP	NaN	NaN	NaN	NaN	NaN	NaN	24.5275	24.8456	0	0	0	0	0	0	0	0	0
O75874	O75874	Isocitrate dehydrogenase [NADP] cytoplasmic	IDH1	24.6373	NaN	NaN	24.6039	NaN	NaN	NaN	24.3992	0	0	0	0	0	0	0	0	0
O94760	O94760	N(G),N(G)-dimethylarginine dimethylaminohydrolase 1	DDAH1	NaN	NaN	NaN	NaN	NaN	NaN	24.8144	NaN	0	0	0	0	0	0	0	0	0
O94979;Q9NQW1	O94979	Protein transport protein Sec31A	SEC31A	NaN	NaN	NaN	26.4661	26.8385	NaN	NaN	NaN	0	0	0	0	0	0	0	0	0
O95373;Q7TMY7;O15397	O95373	Importin-7	Ipo7;IPO7	NaN	26.0193	NaN	NaN	NaN	NaN	NaN	NaN	0	0	0	0	0	0	0	0	0
O95487	O95487	Protein transport protein Sec24B	SEC24B	NaN	NaN	NaN	NaN	21.8776	NaN	NaN	NaN	0	0	0	0	0	0	0	0	0
O95782	O95782	AP-2 complex subunit alpha-1	AP2A1	25.2203	NaN	NaN	NaN	NaN	NaN	NaN	24.5927	0	0	0	0	0	0	0	0	0
O95810	O95810	Serum deprivation-response protein	SDPR	24.9025	NaN	NaN	NaN	NaN	NaN	NaN	NaN	0	0	0	0	0	0	0	0	0
P00387;P20070;Q0P487	P00387	NADH-cytochrome b5 reductase 3;NADH-cytochrome b5 reductase 3 membrane-bound form;NADH-cytochrome b5 reductase 3 soluble form	CYB5R3	26.3895	26.6783	NaN	NaN	NaN	NaN	NaN	NaN	0	0	0	0	0	0	0	0	0
P05388;P14869;Q8NHW5	P05388;P14869;Q8NHW5	60S acidic ribosomal protein P0;60S acidic ribosomal protein P0-like	RPLP0;Rplp0;RPLP0P6	23.3479	23.658	NaN	NaN	25.4235	NaN	26.1262	22.6744	0	0	0	0	0	0	0	0	0
P06396	P06396	Gelsolin	GSN	23.9693	NaN	23.961	25.4068	25.5835	NaN	NaN	25.9911	0	0	0	0	0	0	0	0	0
P07339	P07339	Cathepsin D;Cathepsin D light chain;Cathepsin D heavy chain	CTSD	NaN	NaN	NaN	26.2579	NaN	26.4653	NaN	NaN	0	0	0	0	0	0	0	0	0
P07814	P07814	Bifunctional glutamate/proline--tRNA ligase;Glutamate--tRNA ligase;Proline--tRNA ligase	EPRS	NaN	NaN	NaN	NaN	NaN	NaN	26.2064	NaN	0	0	0	0	0	0	0	0	0
P09493	P09493	Tropomyosin alpha-1 chain	TPM1	NaN	28.2267	NaN	26.7065	NaN	NaN	NaN	NaN	0	0	0	0	0	0	0	0	0
P09496	P09496	Clathrin light chain A	CLTA	24.8771	25.0155	24.5091	25.8248	NaN	26.3929	25.7953	25.8774	0	0	0	0	0	0	0	0	0
P09497	P09497	Clathrin light chain B	CLTB	NaN	NaN	NaN	NaN	25.9038	NaN	NaN	NaN	0	0	0	0	0	0	0	0	0
P09543	P09543	2,3-cyclic-nucleotide 3-phosphodiesterase	CNP	NaN	25.4993	NaN	NaN	NaN	NaN	NaN	NaN	0	0	0	0	0	0	0	0	0
P09936	P09936	Ubiquitin carboxyl-terminal hydrolase isozyme L1	UCHL1	NaN	NaN	NaN	NaN	NaN	NaN	25.2096	NaN	0	0	0	0	0	0	0	0	0
P09972	P09972	Fructose-bisphosphate aldolase C	ALDOC	NaN	NaN	26.2748	NaN	NaN	NaN	NaN	NaN	0	0	0	0	0	0	0	0	0
P10768;Q9R0P3	P10768	S-formylglutathione hydrolase	ESD	NaN	NaN	24.6869	NaN	NaN	NaN	NaN	NaN	0	0	0	0	0	0	0	0	0
P11413	P11413	Glucose-6-phosphate 1-dehydrogenase	G6PD	NaN	23.222	22.2393	22.5272	25.5772	NaN	22.2862	NaN	0	0	0	0	0	0	0	0	0
P11586	P11586	C-1-tetrahydrofolate synthase, cytoplasmic;Methylenetetrahydrofolate dehydrogenase;Methenyltetrahydrofolate cyclohydrolase;Formyltetrahydrofolate synthetase;C-1-tetrahydrofolate synthase, cytoplasmic, N-terminally processed	MTHFD1	NaN	NaN	25.4055	NaN	NaN	NaN	25.4233	NaN	0	0	0	0	0	0	0	0	0
P13010	P13010	X-ray repair cross-complementing protein 5	XRCC5	25.4656	NaN	NaN	NaN	NaN	NaN	NaN	NaN	0	0	0	0	0	0	0	0	0
P13667	P13667	Protein disulfide-isomerase A4	PDIA4	NaN	NaN	NaN	NaN	NaN	26.1844	23.6798	NaN	0	0	0	0	0	0	0	0	0
P13674	P13674	Prolyl 4-hydroxylase subunit alpha-1	P4HA1	NaN	24.083	NaN	NaN	NaN	NaN	NaN	NaN	0	0	0	0	0	0	0	0	0
P13797;P13796;Q61233;Q14651	P13797	Plastin-3	PLS3	23.9855	24.1056	23.531	24.1534	NaN	27.9011	23.2871	27.1752	0	0	0	0	0	0	0	0	0
P15311;P31977;P26040	P15311;P31977;P26040	Ezrin	EZR;Ezr	26.3086	NaN	NaN	NaN	NaN	NaN	NaN	NaN	0	0	0	0	0	0	0	0	0
P15559;Q64669	P15559	NAD(P)H dehydrogenase [quinone] 1	NQO1	NaN	NaN	24.3776	NaN	NaN	NaN	NaN	24.675	0	0	0	0	0	0	0	0	0
P16152	P16152	Carbonyl reductase [NADPH] 1	CBR1	26.4322	NaN	NaN	NaN	NaN	NaN	NaN	25.0887	0	0	0	0	0	0	0	0	0
P17655	P17655	Calpain-2 catalytic subunit	CAPN2	NaN	NaN	NaN	NaN	NaN	NaN	26.0158	NaN	0	0	0	0	0	0	0	0	0
P17931	P17931	Galectin-3	LGALS3	27.2204	NaN	NaN	25.8146	26.9138	NaN	NaN	NaN	0	0	0	0	0	0	0	0	0
P17987;P11983	P17987;P11983	T-complex protein 1 subunit alpha	TCP1;Tcp1	23.2578	23.9404	NaN	24.9278	NaN	NaN	NaN	NaN	0	0	0	0	0	0	0	0	0
P18124	P18124	60S ribosomal protein L7	RPL7	23.1324	NaN	NaN	NaN	NaN	NaN	NaN	NaN	0	0	0	0	0	0	0	0	0
P20073	P20073	Annexin A7	ANXA7	NaN	NaN	NaN	NaN	24.97	NaN	NaN	NaN	0	0	0	0	0	0	0	0	0
P20337	P20337	Ras-related protein Rab-3B	RAB3B	NaN	24.2536	NaN	NaN	NaN	NaN	NaN	NaN	0	0	0	0	0	0	0	0	0
P20618	P20618	Proteasome subunit beta type-1	PSMB1	NaN	NaN	23.9733	23.531	NaN	NaN	23.4362	23.6189	0	0	0	0	0	0	0	0	0
P21796	P21796	Voltage-dependent anion-selective channel protein 1	VDAC1	NaN	NaN	NaN	NaN	NaN	NaN	NaN	27.2685	0	0	0	0	0	0	0	0	0
P21964;Q99028	P21964	Catechol O-methyltransferase	COMT	NaN	26.8596	NaN	NaN	NaN	NaN	NaN	NaN	0	0	0	0	0	0	0	0	0
P22314;Q02053	P22314;Q02053	Ubiquitin-like modifier-activating enzyme 1	UBA1;Uba1	NaN	22.861	23.3153	22.6474	23.259	NaN	22.0988	23.2897	0	0	0	0	0	0	0	0	0
P22626	P22626	Heterogeneous nuclear ribonucleoproteins A2/B1	HNRNPA2B1	NaN	NaN	23.0598	NaN	NaN	NaN	NaN	NaN	0	0	0	0	0	0	0	0	0
P23396;Q06559	P23396	40S ribosomal protein S3	RPS3	NaN	25.6396	NaN	NaN	24.4361	NaN	24.721	25.3634	0	0	0	0	0	0	0	0	0
P24539	P24539	ATP synthase F(0) complex subunit B1, mitochondrial	ATP5F1	21.5816	NaN	NaN	NaN	NaN	NaN	NaN	NaN	0	0	0	0	0	0	0	0	0
P26447	P26447	Protein S100-A4	S100A4	NaN	NaN	NaN	NaN	NaN	NaN	NaN	23.7023	0	0	0	0	0	0	0	0	0
P26641	P26641	Elongation factor 1-gamma	EEF1G	21.6352	NaN	22.1063	21.5357	21.6699	21.4244	21.4163	21.7216	0	0	0	0	0	0	0	0	0
P27797;Q06814;P29413	P27797	Calreticulin	CALR	22.074	21.9283	21.3714	NaN	23.8693	22.2695	22.8311	21.4532	0	0	0	0	0	0	0	0	0
P27816;P27546;REV__K0E4D9	P27816	Microtubule-associated protein 4	MAP4	NaN	28.1608	NaN	NaN	NaN	NaN	NaN	NaN	0	0	0	0	0	0	0	0	0
P28070	P28070	Proteasome subunit beta type-4	PSMB4	NaN	NaN	25.0666	24.7783	NaN	24.5705	NaN	24.6604	0	0	0	0	0	0	0	0	0
P28799	P28799	Granulins;Acrogranin;Paragranulin;Granulin-1;Granulin-2;Granulin-3;Granulin-4;Granulin-5;Granulin-6;Granulin-7	GRN	NaN	NaN	NaN	NaN	NaN	22.0269	NaN	NaN	0	0	0	0	0	0	0	0	0
P29692	P29692	Elongation factor 1-delta	EEF1D	NaN	NaN	NaN	NaN	23.913	NaN	NaN	22.2686	0	0	0	0	0	0	0	0	0
P30041	P30041	Peroxiredoxin-6	PRDX6	NaN	21.9038	21.2585	NaN	23.2398	22.7114	NaN	NaN	0	0	0	0	0	0	0	0	0
P30086;P31044	P30086	Phosphatidylethanolamine-binding protein 1;Hippocampal cholinergic neurostimulating peptide	PEBP1	23.8684	24.2948	NaN	NaN	24.3709	24.2833	23.1149	23.092	0	0	0	0	0	0	0	0	0
P30101;P38657	P30101;P38657	Protein disulfide-isomerase A3	PDIA3	22.8983	NaN	22.5487	21.0654	21.9034	22.6596	21.6476	NaN	0	0	0	0	0	0	0	0	0
P30153;P30154	P30153	Serine/threonine-protein phosphatase 2A 65 kDa regulatory subunit A alpha isoform	PPP2R1A	25.1467	23.5342	NaN	NaN	NaN	NaN	NaN	NaN	0	0	0	0	0	0	0	0	0
P30622	P30622	CAP-Gly domain-containing linker protein 1	CLIP1	NaN	NaN	26.147	NaN	NaN	NaN	NaN	NaN	0	0	0	0	0	0	0	0	0
P31930;P31800	P31930	Cytochrome b-c1 complex subunit 1, mitochondrial	UQCRC1	NaN	24.2756	NaN	NaN	NaN	NaN	NaN	NaN	0	0	0	0	0	0	0	0	0
P35580	P35580	Myosin-10	MYH10	26.3422	25.4371	NaN	26.3704	NaN	NaN	25.9468	25.1147	0	0	0	0	0	0	0	0	0
P36578;P09180	P36578	60S ribosomal protein L4	RPL4	23.8437	24.7034	NaN	NaN	NaN	NaN	NaN	NaN	0	0	0	0	0	0	0	0	0
P36957;Q90512	P36957;Q90512	Dihydrolipoyllysine-residue succinyltransferase component of 2-oxoglutarate dehydrogenase complex, mitochondrial	DLST	NaN	24.2497	NaN	NaN	NaN	NaN	NaN	NaN	0	0	0	0	0	0	0	0	0
P37837;Q5PCU4	P37837	Transaldolase	TALDO1	NaN	NaN	NaN	NaN	NaN	NaN	NaN	26.0314	0	0	0	0	0	0	0	0	0
P39019	P39019	40S ribosomal protein S19	RPS19	NaN	NaN	NaN	NaN	NaN	NaN	NaN	23.7932	0	0	0	0	0	0	0	0	0
P40261	P40261	Nicotinamide N-methyltransferase	NNMT	NaN	25.9839	NaN	NaN	NaN	NaN	NaN	NaN	0	0	0	0	0	0	0	0	0
P40925;P14152	P40925;P14152	Malate dehydrogenase, cytoplasmic	MDH1;Mdh1	NaN	NaN	NaN	NaN	NaN	NaN	NaN	24.0863	0	0	0	0	0	0	0	0	0
P41250;Q9CZD3	P41250;Q9CZD3	Glycine--tRNA ligase	GARS;Gars	NaN	NaN	NaN	24.6423	NaN	NaN	NaN	NaN	0	0	0	0	0	0	0	0	0
P41252	P41252	Isoleucine--tRNA ligase, cytoplasmic	IARS	NaN	NaN	NaN	NaN	23.7067	NaN	NaN	NaN	0	0	0	0	0	0	0	0	0
P43243	P43243	Matrin-3	MATR3	NaN	NaN	NaN	26.7301	NaN	26.8751	25.6066	NaN	0	0	0	0	0	0	0	0	0
P43487;P34022;Q9C010	P43487;P34022	Ran-specific GTPase-activating protein	RANBP1;Ranbp1	NaN	NaN	NaN	26.5001	NaN	NaN	NaN	NaN	0	0	0	0	0	0	0	0	0
P46108	P46108	Adapter molecule crk	CRK	NaN	26.3822	NaN	NaN	NaN	NaN	NaN	NaN	0	0	0	0	0	0	0	0	0
P46781;P55935	P46781	40S ribosomal protein S9	RPS9	NaN	23.5529	NaN	NaN	23.2907	NaN	23.2393	23.7411	0	0	0	0	0	0	0	0	0
P46782;Q24186	P46782;Q24186	40S ribosomal protein S5;40S ribosomal protein S5, N-terminally processed;40S ribosomal protein S5a	RPS5;RpS5a	NaN	NaN	NaN	NaN	NaN	NaN	NaN	24.1597	0	0	0	0	0	0	0	0	0
P46940;Q86VI3	P46940	Ras GTPase-activating-like protein IQGAP1	IQGAP1	22.4957	NaN	23.79	22.5601	21.9412	NaN	21.4755	NaN	0	0	0	0	0	0	0	0	0
P47755	P47755	F-actin-capping protein subunit alpha-2	CAPZA2	25.1452	NaN	NaN	NaN	NaN	26.1636	NaN	NaN	0	0	0	0	0	0	0	0	0
P49368	P49368	T-complex protein 1 subunit gamma	CCT3	NaN	24.9711	NaN	26.0445	22.9509	NaN	NaN	NaN	0	0	0	0	0	0	0	0	0
P49720	P49720	Proteasome subunit beta type-3	PSMB3	NaN	NaN	25.6689	NaN	NaN	NaN	NaN	NaN	0	0	0	0	0	0	0	0	0
Q8IZP2;P50502;Q8NFI4	Q8IZP2;P50502;Q8NFI4	Putative protein FAM10A4;Hsc70-interacting protein;Putative protein FAM10A5	ST13P4;ST13;ST13P5	24.8014	25.1193	NaN	NaN	NaN	NaN	NaN	NaN	0	0	0	0	0	0	0	0	0
P50914;P55841	P50914	60S ribosomal protein L14	RPL14	NaN	25.1418	NaN	NaN	NaN	NaN	NaN	NaN	0	0	0	0	0	0	0	0	0
P50990	P50990	T-complex protein 1 subunit theta	CCT8	NaN	NaN	NaN	22.901	NaN	NaN	25.123	NaN	0	0	0	0	0	0	0	0	0
P50995;P27216	P50995	Annexin A11	ANXA11	NaN	NaN	NaN	25.6635	23.996	NaN	23.5908	NaN	0	0	0	0	0	0	0	0	0
P51148	P51148	Ras-related protein Rab-5C	RAB5C	25.4607	NaN	25.0695	NaN	25.4253	NaN	NaN	NaN	0	0	0	0	0	0	0	0	0
P52209	P52209	6-phosphogluconate dehydrogenase, decarboxylating	PGD	26.3849	NaN	NaN	NaN	NaN	NaN	NaN	NaN	0	0	0	0	0	0	0	0	0
P53396;Q91V92	P53396;Q91V92	ATP-citrate synthase	ACLY;Acly	25.0184	NaN	25.118	24.7234	25.8312	NaN	24.9331	25.191	0	0	0	0	0	0	0	0	0
P53621	P53621	Coatomer subunit alpha;Xenin;Proxenin	COPA	NaN	25.3238	NaN	NaN	NaN	NaN	NaN	NaN	0	0	0	0	0	0	0	0	0
P54727	P54727	UV excision repair protein RAD23 homolog B	RAD23B	NaN	NaN	NaN	NaN	NaN	24.0759	NaN	NaN	0	0	0	0	0	0	0	0	0
P55786;A6NEC2	P55786	Puromycin-sensitive aminopeptidase	NPEPPS	NaN	26.5472	NaN	NaN	NaN	NaN	NaN	26.0878	0	0	0	0	0	0	0	0	0
P59998	P59998	Actin-related protein 2/3 complex subunit 4	Arpc4;ARPC4	26.8263	NaN	NaN	24.7298	26.6415	NaN	25.931	NaN	0	0	0	0	0	0	0	0	0
P61026;P59190	P61026	Ras-related protein Rab-10	RAB10	NaN	NaN	22.6895	NaN	NaN	NaN	22.9787	NaN	0	0	0	0	0	0	0	0	0
P61254	P61254	60S ribosomal protein L26	RPL26	25.6372	NaN	NaN	NaN	NaN	NaN	NaN	NaN	0	0	0	0	0	0	0	0	0
P62280	P62280	40S ribosomal protein S11	Rps11;RPS11	26.0081	NaN	NaN	NaN	NaN	NaN	NaN	25.3454	0	0	0	0	0	0	0	0	0
P61586;Q7T2E8;Q6NUX8;Q6DHM9;P62745	P61586;Q7T2E8;Q6NUX8;Q6DHM9	Transforming protein RhoA	Rhoa;RHOA;rhoac;rhoaa;rhoab	26.4408	NaN	NaN	NaN	24.5172	NaN	24.0763	24.2527	0	0	0	0	0	0	0	0	0
P61978	P61978	Heterogeneous nuclear ribonucleoprotein K	Hnrnpk;HNRNPK	22.6674	NaN	NaN	NaN	NaN	21.862	NaN	NaN	0	0	0	0	0	0	0	0	0
P62136	P62136	Serine/threonine-protein phosphatase PP1-alpha catalytic subunit	PPP1CA	NaN	NaN	24.0706	NaN	NaN	NaN	NaN	25.3132	0	0	0	0	0	0	0	0	0
P62241	P62241	40S ribosomal protein S8	RPS8	25.7309	NaN	NaN	NaN	NaN	NaN	25.6331	23.8046	0	0	0	0	0	0	0	0	0
P62333	P62333	26S protease regulatory subunit 10B	PSMC6	23.0637	NaN	NaN	NaN	23.4506	NaN	NaN	NaN	0	0	0	0	0	0	0	0	0
P62753	P62753	40S ribosomal protein S6	RPS6	24.6639	24.7908	NaN	NaN	NaN	NaN	23.3647	NaN	0	0	0	0	0	0	0	0	0
P62841	P62841	40S ribosomal protein S15	RPS15	NaN	24.8761	NaN	NaN	24.9774	NaN	25.3026	25.0731	0	0	0	0	0	0	0	0	0
P62917;Q9V3G1	P62917	60S ribosomal protein L8	RPL8	NaN	NaN	28.4085	NaN	NaN	NaN	NaN	NaN	0	0	0	0	0	0	0	0	0
P63010	P63010	AP-2 complex subunit beta	AP2B1	NaN	26.0455	24.9346	NaN	26.2043	NaN	24.0432	NaN	0	0	0	0	0	0	0	0	0
P63241;Q6IS14;Q9GZV4;Q8BGY2	P63241;Q6IS14	Eukaryotic translation initiation factor 5A-1;Eukaryotic translation initiation factor 5A-1-like	EIF5A;EIF5AL1	NaN	NaN	22.8628	NaN	NaN	NaN	22.8006	NaN	0	0	0	0	0	0	0	0	0
P78371	P78371	T-complex protein 1 subunit beta	CCT2	25.2998	NaN	NaN	NaN	NaN	NaN	NaN	NaN	0	0	0	0	0	0	0	0	0
P78417	P78417	Glutathione S-transferase omega-1	GSTO1	NaN	25.0705	NaN	NaN	NaN	NaN	NaN	NaN	0	0	0	0	0	0	0	0	0
P80303;Q9JI85	P80303	Nucleobindin-2;Nesfatin-1	NUCB2	NaN	NaN	24.6337	NaN	NaN	NaN	NaN	NaN	0	0	0	0	0	0	0	0	0
Q00341	Q00341	Vigilin	HDLBP	NaN	26.8452	NaN	NaN	NaN	NaN	NaN	NaN	0	0	0	0	0	0	0	0	0
Q01082;O15020;P11277;P15508	Q01082	Spectrin beta chain, non-erythrocytic 1	SPTBN1	NaN	23.7765	NaN	23.0938	NaN	24.2359	NaN	NaN	0	0	0	0	0	0	0	0	0
Q01813	Q01813	ATP-dependent 6-phosphofructokinase, platelet type	PFKP	NaN	25.1277	24.2043	NaN	23.6253	NaN	NaN	NaN	0	0	0	0	0	0	0	0	0
Q02878;P21533	Q02878;P21533	60S ribosomal protein L6	RPL6;Rpl6	25.3699	NaN	NaN	NaN	NaN	NaN	NaN	NaN	0	0	0	0	0	0	0	0	0
Q03252	Q03252	Lamin-B2	LMNB2	NaN	NaN	NaN	24.9793	NaN	NaN	NaN	NaN	0	0	0	0	0	0	0	0	0
Q04828;P52895;P42330;P17516;Q1XAA8	Q04828;P52895	Aldo-keto reductase family 1 member C1;Aldo-keto reductase family 1 member C2	AKR1C1;AKR1C2	25.4589	NaN	NaN	NaN	NaN	NaN	NaN	NaN	0	0	0	0	0	0	0	0	0
Q04917	Q04917	14-3-3 protein eta	YWHAH	26.8423	NaN	NaN	NaN	NaN	NaN	NaN	NaN	0	0	0	0	0	0	0	0	0
Q05682;REV__Q13136	Q05682	Caldesmon	CALD1	26.2877	NaN	NaN	NaN	NaN	NaN	NaN	NaN	0	0	0	0	0	0	0	0	0
Q07020	Q07020	60S ribosomal protein L18	RPL18	24.6759	24.9874	NaN	NaN	NaN	NaN	NaN	NaN	0	0	0	0	0	0	0	0	0
Q10471	Q10471	Polypeptide N-acetylgalactosaminyltransferase 2;Polypeptide N-acetylgalactosaminyltransferase 2 soluble form	GALNT2	23.4548	NaN	NaN	NaN	NaN	NaN	24.3851	24.5598	0	0	0	0	0	0	0	0	0
Q12792;Q91YR1	Q12792;Q91YR1	Twinfilin-1	TWF1;Twf1	NaN	NaN	NaN	NaN	NaN	NaN	NaN	25.545	0	0	0	0	0	0	0	0	0
Q12905	Q12905	Interleukin enhancer-binding factor 2	ILF2	26.0126	NaN	24.9313	NaN	NaN	NaN	NaN	NaN	0	0	0	0	0	0	0	0	0
Q13200	Q13200	26S proteasome non-ATPase regulatory subunit 2	PSMD2	NaN	NaN	NaN	NaN	NaN	NaN	NaN	23.2643	0	0	0	0	0	0	0	0	0
Q13642	Q13642	Four and a half LIM domains protein 1	FHL1	NaN	NaN	25.3159	NaN	NaN	NaN	NaN	NaN	0	0	0	0	0	0	0	0	0
Q13813;P07751;P08032	Q13813;P07751	Spectrin alpha chain, non-erythrocytic 1	SPTAN1	24.2481	23.551	24.3067	NaN	24.287	23.7477	24.1049	23.5706	0	0	0	0	0	0	0	0	0
Q14108	Q14108	Lysosome membrane protein 2	SCARB2	25.1806	NaN	23.7895	NaN	24.0816	NaN	NaN	NaN	0	0	0	0	0	0	0	0	0
Q14204	Q14204	Cytoplasmic dynein 1 heavy chain 1	DYNC1H1	23.0173	24.5435	24.4412	22.7099	23.3048	25.5267	22.7776	24.4091	0	0	0	0	0	0	0	0	0
Q14697	Q14697	Neutral alpha-glucosidase AB	GANAB	NaN	NaN	23.4319	23.5612	23.4643	NaN	23.9141	23.4892	0	0	0	0	0	0	0	0	0
Q14847	Q14847	LIM and SH3 domain protein 1	LASP1	NaN	23.2551	21.9148	NaN	NaN	22.4158	NaN	NaN	0	0	0	0	0	0	0	0	0
Q14974;P52297	Q14974;P52297	Importin subunit beta-1;Importin subunit beta	KPNB1;kpnb1	25.9067	NaN	NaN	NaN	24.5379	NaN	NaN	24.8721	0	0	0	0	0	0	0	0	0
Q15008	Q15008	26S proteasome non-ATPase regulatory subunit 6	PSMD6	NaN	NaN	NaN	NaN	NaN	NaN	25.029	NaN	0	0	0	0	0	0	0	0	0
Q15149;P58107	Q15149	Plectin	PLEC	21.6863	22.084	20.6751	24.5095	24.6467	23.3094	23.9791	22.8258	0	0	0	0	0	0	0	0	0
Q15365	Q15365	Poly(rC)-binding protein 1	PCBP1	NaN	26.1855	NaN	NaN	NaN	NaN	26.0776	25.7406	0	0	0	0	0	0	0	0	0
Q15404	Q15404	Ras suppressor protein 1	RSU1	NaN	NaN	NaN	24.7601	NaN	NaN	NaN	NaN	0	0	0	0	0	0	0	0	0
Q15417	Q15417	Calponin-3	CNN3	NaN	NaN	25.801	NaN	NaN	NaN	NaN	NaN	0	0	0	0	0	0	0	0	0
Q15746	Q15746	Myosin light chain kinase, smooth muscle;Myosin light chain kinase, smooth muscle, deglutamylated form	MYLK	28.656	28.4875	25.6552	29.2989	28.9553	NaN	NaN	NaN	0	0	0	0	0	0	0	0	0
Q16881;Q9JMH6;Q9NNW7	Q16881	Thioredoxin reductase 1, cytoplasmic	TXNRD1	NaN	NaN	23.0756	NaN	NaN	NaN	NaN	23.4311	0	0	0	0	0	0	0	0	0
Q6WKZ4;Q7L804	Q6WKZ4;Q7L804	Rab11 family-interacting protein 1;Rab11 family-interacting protein 2	RAB11FIP1;RAB11FIP2	NaN	NaN	NaN	NaN	NaN	24.3049	NaN	NaN	0	0	0	0	0	0	0	0	0
Q86VP6	Q86VP6	Cullin-associated NEDD8-dissociated protein 1	CAND1	25.5658	26.7256	NaN	NaN	24.7623	NaN	NaN	NaN	0	0	0	0	0	0	0	0	0
Q8NBS9	Q8NBS9	Thioredoxin domain-containing protein 5	TXNDC5	NaN	NaN	22.5756	22.3884	22.6883	NaN	23.0794	22.7271	0	0	0	0	0	0	0	0	0
Q8WWI1	Q8WWI1	LIM domain only protein 7	LMO7	25.9001	NaN	NaN	NaN	NaN	NaN	NaN	NaN	0	0	0	0	0	0	0	0	0
Q8WX93;Q86TC9	Q8WX93	Palladin	PALLD	24.1962	NaN	NaN	NaN	NaN	NaN	NaN	NaN	0	0	0	0	0	0	0	0	0
Q96AC1;F1Q8X5;Q9BQL6	Q96AC1	Fermitin family homolog 2	FERMT2	NaN	NaN	NaN	25.8666	NaN	NaN	NaN	NaN	0	0	0	0	0	0	0	0	0
Q96CG8	Q96CG8	Collagen triple helix repeat-containing protein 1	CTHRC1	25.3783	25.0537	24.6967	NaN	24.9193	NaN	NaN	NaN	0	0	0	0	0	0	0	0	0
Q96EK6	Q96EK6	Glucosamine 6-phosphate N-acetyltransferase	GNPNAT1	NaN	NaN	NaN	NaN	23.5827	NaN	NaN	NaN	0	0	0	0	0	0	0	0	0
Q96FQ6	Q96FQ6	Protein S100-A16	S100A16	NaN	NaN	23.701	NaN	NaN	NaN	NaN	NaN	0	0	0	0	0	0	0	0	0
Q96QK1;Q9EQH3	Q96QK1;Q9EQH3	Vacuolar protein sorting-associated protein 35	VPS35;Vps35	NaN	NaN	NaN	NaN	NaN	NaN	NaN	23.5672	0	0	0	0	0	0	0	0	0
Q96TA1	Q96TA1	Niban-like protein 1	FAM129B	24.3698	24.7409	NaN	NaN	NaN	NaN	NaN	NaN	0	0	0	0	0	0	0	0	0
Q99439	Q99439	Calponin-2	CNN2	NaN	NaN	NaN	NaN	NaN	NaN	26.3937	NaN	0	0	0	0	0	0	0	0	0
Q99460	Q99460	26S proteasome non-ATPase regulatory subunit 1	PSMD1	26.8666	NaN	NaN	NaN	NaN	NaN	NaN	NaN	0	0	0	0	0	0	0	0	0
Q99832	Q99832	T-complex protein 1 subunit eta	CCT7	NaN	26.2777	NaN	NaN	NaN	NaN	NaN	NaN	0	0	0	0	0	0	0	0	0
Q9BS26	Q9BS26	Endoplasmic reticulum resident protein 44	ERP44	NaN	NaN	NaN	NaN	NaN	26.3701	NaN	NaN	0	0	0	0	0	0	0	0	0
Q9BXW9	Q9BXW9	Fanconi anemia group D2 protein	FANCD2	25.2466	24.6159	NaN	NaN	NaN	NaN	NaN	NaN	0	0	0	0	0	0	0	0	0
Q9H1E3	Q9H1E3	Nuclear ubiquitous casein and cyclin-dependent kinase substrate 1	NUCKS1	NaN	25.6981	NaN	NaN	25.1139	NaN	NaN	NaN	0	0	0	0	0	0	0	0	0
Q9NR31	Q9NR31	GTP-binding protein SAR1a	SAR1A	NaN	NaN	NaN	NaN	24.6456	NaN	NaN	NaN	0	0	0	0	0	0	0	0	0
Q9NVA2;Q14141	Q9NVA2	Septin-11	2011-09-01	NaN	NaN	24.6697	NaN	NaN	NaN	NaN	NaN	0	0	0	0	0	0	0	0	0
Q9NYL9;Q9JHJ0;Q9NZR1	Q9NYL9	Tropomodulin-3	TMOD3	NaN	NaN	NaN	25.0528	NaN	NaN	NaN	NaN	0	0	0	0	0	0	0	0	0
Q9NZM1;O75923	Q9NZM1	Myoferlin	MYOF	24.3813	24.5989	23.6958	22.8247	25.322	28.0014	NaN	NaN	0	0	0	0	0	0	0	0	0
Q9UHD8	Q9UHD8	Septin-9	2009-09-01	NaN	28.882	NaN	26.8569	NaN	NaN	NaN	NaN	0	0	0	0	0	0	0	0	0
Q9ULV4	Q9ULV4	Coronin-1C	CORO1C	NaN	26.3747	25.2534	NaN	NaN	NaN	26.3739	NaN	0	0	0	0	0	0	0	0	0
Q9UPN3	Q9UPN3	Microtubule-actin cross-linking factor 1, isoforms 1/2/3/5	MACF1	NaN	NaN	27.9286	NaN	NaN	NaN	NaN	26.2283	0	0	0	0	0	0	0	0	0
Q9Y2D5	Q9Y2D5	A-kinase anchor protein 2	AKAP2	NaN	NaN	NaN	NaN	NaN	NaN	25.7446	NaN	0	0	0	0	0	0	0	0	0
Q9Y3F4	Q9Y3F4	Serine-threonine kinase receptor-associated protein	STRAP	NaN	25.1376	NaN	NaN	NaN	NaN	NaN	NaN	0	0	0	0	0	0	0	0	0
Q9Y4L1;Q63617	Q9Y4L1	Hypoxia up-regulated protein 1	HYOU1	NaN	NaN	NaN	23.1055	NaN	NaN	NaN	NaN	0	0	0	0	0	0	0	0	0
Q9Y6M1	Q9Y6M1	Insulin-like growth factor 2 mRNA-binding protein 2	IGF2BP2	NaN	NaN	NaN	26.6428	NaN	NaN	NaN	NaN	0	0	0	0	0	0	0	0	0

## Sheet: Table S2
Table S2: Proteins identified by proteomic analysis using LFQ intensity value ≠ 0 and MS/MS (spectral) count ≥2 in at least one of biological replicates.
Protein IDs	Majority protein IDs	Protein names	Gene names	LFQ intensity NL-1.1	LFQ intensity NL-1.2	LFQ intensity NL-2.1	LFQ intensity NL-2.2	LFQ intensity IPF-1.1	LFQ intensity IPF-1.2	LFQ intensity IPF-2.1	LFQ intensity IPF-2.1	MS/MS count NL-1.1	MS/MS count NL-1.2	MS/MS count NL-2.1	MS/MS count NL-2.2	MS/MS count IPF-1.1	MS/MS count IPF-1.2	MS/MS count IPF-2.1	MS/MS count IPF-2.2	MS/MS count
P02751	P02751	Fibronectin;Anastellin;Ugl-Y1;Ugl-Y2;Ugl-Y3	FN1	37.4973	37.4287	37.1165	36.8042	37.3731	37.192	37.1641	37.2637	287	223	364	252	254	219	300	278	2177
P98160	P98160	Basement membrane-specific heparan sulfate proteoglycan core protein;Endorepellin;LG3 peptide	HSPG2	34.137	33.5714	32.9969	32.5166	34.0381	32.9955	33.8337	33.9655	150	111	155	106	166	85	160	157	1090
P02452;CON__Q862S4	P02452	Collagen alpha-1(I) chain	COL1A1	34.2891	34.3828	36.235	35.7042	34.2112	35.5434	35.9414	35.7948	77	68	241	111	69	106	150	115	937
P12111	P12111	Collagen alpha-3(VI) chain	COL6A3	33.0872	33.3213	33.8827	33.941	33.812	31.9518	33.2155	33.4519	94	73	194	122	106	56	109	111	865
P08123	P08123	Collagen alpha-2(I) chain	COL1A2	34.1847	34.1394	35.1183	34.6727	34.1195	35.3672	35.2043	35.1569	68	56	164	87	65	111	106	96	753
Q99715	Q99715	Collagen alpha-1(XII) chain	COL12A1	32.5614	32.6713	32.9397	32.6311	32.9337	32.0218	32.7132	32.7704	67	65	146	87	87	55	96	92	695
Q14112	Q14112	Nidogen-2	NID2	32.4282	32.8464	34.3443	31.7915	34.7249	34.6329	33.2831	33.1759	63	47	90	61	75	109	66	60	571
Q16363	Q16363	Laminin subunit alpha-4	LAMA4	32.7824	32.7178	32.6313	32.8916	32.8863	32.7808	32.6888	32.6199	68	51	108	61	59	67	68	61	543
P11047;Q1LVF0;Q9Y6N6	P11047	Laminin subunit gamma-1	LAMC1	32.6776	32.3026	33.3196	32.6485	32.747	33.9472	32.5146	32.4815	42	32	86	56	46	81	57	46	446
P07942	P07942	Laminin subunit beta-1	LAMB1	32.6915	32.6026	32.7648	32.4861	32.5905	33.1456	32.3248	32.2258	38	36	98	49	38	62	55	41	417
P24821	P24821	Tenascin	TNC	31.5465	31.8311	31.1956	30.8513	31.4189	30.8672	32.9076	32.8578	35	32	56	28	42	25	81	79	378
P02461	P02461	Collagen alpha-1(III) chain	COL3A1	32.218	32.4701	32.6583	32.228	32.5559	33.7732	32.9289	32.833	34	26	66	34	35	58	54	42	349
P35555	P35555	Fibrillin-1	FBN1	30.108	30.0116	31.808	31.4958	31.5366	31.8902	30.8798	30.6952	17	14	85	43	40	45	41	36	321
Q4LDE5	Q4LDE5	Sushi, von Willebrand factor type A, EGF and pentraxin domain-containing protein 1	SVEP1	31.5185	29.4497	32.1814	31.2896	31.3159	30.857	31.2966	31.2745	38	28	75	40	24	25	43	44	317
Q08431	Q08431	Lactadherin;Lactadherin short form;Medin	MFGE8	33.3009	32.7687	33.1643	33.221	32.5704	30.4202	33.1855	33.6147	36	27	66	45	34	18	44	45	315
P12109	P12109	Collagen alpha-1(VI) chain	COL6A1	31.3856	31.4393	32.5092	32.4238	31.811	30.7857	31.8411	31.9665	28	28	66	38	31	25	45	34	295
P08253	P08253	72 kDa type IV collagenase;PEX	MMP2	30.2463	31.2277	33.0616	32.6514	31.9919	31.5995	32.7011	32.2177	22	21	61	32	27	37	40	29	269
Q15582	Q15582	Transforming growth factor-beta-induced protein ig-h3	TGFBI	31.7355	31.9241	32.0588	32.4272	32.1057	30.4418	31.5223	31.9002	28	25	59	39	38	13	28	34	264
Q92626	Q92626	Peroxidasin homolog	PXDN	31.054	30.7314	31.2479	30.8441	32.0896	29.984	30.1101	30.2441	31	24	57	30	51	17	26	24	260
P07996	P07996	Thrombospondin-1	THBS1	32.4707	32.6021	30.7911	30.7948	32.583	32.5391	31.3066	31.3206	33	35	28	22	44	40	28	28	258
Q9Y4K0;A1L1V4;F1QQC3	Q9Y4K0	Lysyl oxidase homolog 2	LOXL2	31.6614	31.3398	31.5754	30.8905	31.8047	32.3823	31.3178	31.2322	21	23	37	25	29	31	35	29	230
Q08380	Q08380	Galectin-3-binding protein	LGALS3BP	32.4358	32.3475	33.3338	33.0066	32.957	33.1234	33.0954	32.6829	25	21	39	31	29	27	32	24	228
O00391	O00391	Sulfhydryl oxidase 1	QSOX1	31.376	31.4051	32.0661	32.2045	31.417	30.043	32.0478	32.3614	21	19	40	22	20	12	36	34	204
P12110;Q02788	P12110	Collagen alpha-2(VI) chain	COL6A2	30.8462	30.9035	31.8146	31.395	31.3065	29.6697	30.9491	31.036	20	18	48	31	25	8	26	26	202
P78509	P78509	Reelin	RELN	29.8807	31.4667	29.1563	27.6669	27.1366	26.5501	31.6681	31.5602	30	29	36	11	9	4	41	35	195
P22105;Q16473	P22105	Tenascin-X	TNXB	31.8923	30.8658	27.2483	25.93	25.167	24.809	30.4929	29.9205	62	50	7	1	0	1	40	31	192
O00468	O00468	Agrin;Agrin N-terminal 110 kDa subunit;Agrin C-terminal 110 kDa subunit;Agrin C-terminal 90 kDa fragment;Agrin C-terminal 22 kDa fragment	AGRN	28.5169	28.3853	30.9268	30.0173	29.4323	28.1993	29.5931	30.7369	13	5	49	29	27	7	28	32	190
P35556;Q61555	P35556;Q61555	Fibrillin-2	FBN2;Fbn2	29.2017	29.2881	31.1011	29.9925	29.8544	30.6187	30.6098	29.7613	8	7	48	23	14	32	25	24	181
P07585	P07585	Decorin	DCN	31.9312	30.9134	32.4009	32.3538	31.4014	32.6463	33.1254	33.0044	16	13	31	24	16	20	31	26	177
P14543	P14543	Nidogen-1	NID1	29.4047	29.612	31.4775	31.0129	30.1363	30.5315	31.1469	31.0958	4	5	57	28	11	18	29	22	174
Q14767	Q14767	Latent-transforming growth factor beta-binding protein 2	LTBP2	30.3381	29.7201	30.094	29.8152	29.5492	31.0221	31.7468	31.6759	11	7	33	14	11	22	34	29	161
Q15113;Q61398	Q15113	Procollagen C-endopeptidase enhancer 1	PCOLCE	29.8372	29.9534	30.962	30.6465	30.6161	30.4973	31.4765	31.5248	15	11	24	18	14	18	29	26	155
P00736;Q8CG16;Q9NZP8	P00736	Complement C1r subcomponent;Complement C1r subcomponent heavy chain;Complement C1r subcomponent light chain	C1R	28.5639	27.7802	32.0333	31.286	28.0237	29.1374	31.6303	31.1331	10	4	36	19	6	15	30	26	146
P10909	P10909	Clusterin;Clusterin beta chain;Clusterin alpha chain	CLU	32.2735	31.5382	30.7513	30.5807	29.2244	30.0799	32.543	33.0137	25	16	22	12	7	11	28	22	143
P60709;P86700;Q9BYX7;Q8ILW9	P60709	Actin, cytoplasmic 1;Actin, cytoplasmic 1, N-terminally processed	Actb;ACTB	32.8203	32.3731	32.3168	31.2039	32.0219	32.1173	31.7724	31.6245	20	9	40	11	10	16	23	14	143
Q07954	Q07954	Prolow-density lipoprotein receptor-related protein 1;Low-density lipoprotein receptor-related protein 1 85 kDa subunit;Low-density lipoprotein receptor-related protein 1 515 kDa subunit;Low-density lipoprotein receptor-related protein 1 intracellular domain	LRP1	29.2225	29.3955	29.5402	29.139	29.2641	29.5889	29.0267	29.0333	15	7	42	14	13	15	17	14	137
Q9Y6C2	Q9Y6C2	EMILIN-1	EMILIN1	27.7628	28.3017	28.6893	28.3151	29.6262	30.4094	29.8371	29.701	10	10	21	10	15	22	21	19	128
P55268;Q61292	P55268	Laminin subunit beta-2	LAMB2	29.8474	29.7259	27.7836	26.9495	30.3056	29.7203	30.7941	31.0508	17	8	11	4	13	10	32	29	124
P08670;P31001;P17661;P41219;P03995;P14136;Q76ZA3;Q71UK7;P13880;P13879;P06816;P03489;CON__H-INV:HIT000292931;CON__Q61726;CON__O43790;CON__Q6NT21;CON__P78385;CON__Q14533;CON__P78386;P97861;O43790;P78385;Q16352;Q14533;P78386;P07196;P07197	P08670	Vimentin	VIM	31.624	31.522	30.4443	30.1172	30.5579	31.6654	30.6331	30.5677	15	12	20	9	10	21	12	11	110
P09871	P09871	Complement C1s subcomponent;Complement C1s subcomponent heavy chain;Complement C1s subcomponent light chain	C1S	28.4787	28.5162	31.2702	30.2396	28.5575	29.6459	30.3358	30.2038	4	5	32	16	8	10	20	14	109
Q9Y490	Q9Y490	Talin-1	TLN1	29.8976	30.0584	29.6495	29.8626	30.2548	29.4022	29.4587	29.5946	15	9	22	11	18	6	12	14	107
P07355;P04272;P07356;A6NMY6	P07355;P04272;P07356;A6NMY6	Annexin A2;Putative annexin A2-like protein	ANXA2;Anxa2;ANXA2P2	30.9866	31.1531	30.5676	30.0383	29.7353	27.667	28.8439	29.2278	17	18	23	13	8	3	7	6	95
Q14764	Q14764	Major vault protein	MVP	30.2578	30.3827	28.4107	28.1128	30.4318	29.7312	28.0874	28.3188	21	18	7	1	17	18	3	6	91
P05997	P05997	Collagen alpha-2(V) chain	COL5A2	28.4017	28.3414	30.7388	29.7757	28.6109	30.2756	29.2327	29.4609	6	3	27	13	5	11	9	8	82
P16035	P16035	Metalloproteinase inhibitor 2	TIMP2	29.3872	29.6363	30.7169	29.6672	30.3766	30.2336	29.7221	29.5701	6	7	15	7	8	17	14	8	82
P17936;P15473	P17936;P15473	Insulin-like growth factor-binding protein 3	IGFBP3;Igfbp3	31.564	32.1351	31.8079	29.6724	29.0537	31.2427	27.2817	27.714	15	15	17	11	2	13	2	4	79
P24593;P24594	P24593;P24594	Insulin-like growth factor-binding protein 5	IGFBP5;Igfbp5	31.8389	31.0813	29.8369	28.5902	28.7091	29.5558	28.1031	28.221	19	10	15	5	5	10	8	5	77
P08758	P08758	Annexin A5	ANXA5	29.9825	29.8484	30.1071	29.8224	28.6582	27.8704	27.5185	27.4617	13	11	21	11	7	3	5	4	75
Q13219;Q8R4K8	Q13219	Pappalysin-1	PAPPA	28.4153	28.5777	28.6081	28.4494	27.8401	27.1005	27.6207	27.4645	11	9	29	9	6	4	3	3	74
P08572	P08572	Collagen alpha-2(IV) chain;Canstatin	COL4A2	28.5518	28.4475	30.0376	28.9158	27.7479	29.1147	28.6004	28.4764	4	7	25	8	4	9	8	7	72
O00560	O00560	Syntenin-1	SDCBP	29.2655	28.3556	28.8724	28.9302	28.773	28.7602	28.8404	28.6402	8	7	16	9	6	7	9	7	69
P20908;P12107;P13942;P25940	P20908	Collagen alpha-1(V) chain	COL5A1	26.3136	26.6998	29.3107	28.9759	27.2656	27.8196	28.6166	28.6445	2	1	25	11	3	2	13	12	69
Q71U36;P0DPH8;P0DPH7;Q6PEY2	Q71U36;P0DPH8;P0DPH7;Q6PEY2	Tubulin alpha-1A chain;Tubulin alpha-3E chain	TUBA1A;TUBA3E	29.487	29.4603	28.3582	28.3637	29.0549	28.4967	28.6066	28.5746	9	10	12	6	10	4	7	8	66
P35442	P35442	Thrombospondin-2	THBS2	28.5379	28.3403	29.3044	28.3932	27.7083	27.943	27.7107	27.952	12	6	14	10	4	8	4	8	66
Q8N2S1	Q8N2S1	Latent-transforming growth factor beta-binding protein 4	LTBP4	27.4192	27.2247	28.8296	28.4917	27.5469	29.2836	27.9528	27.5657	3	0	21	11	4	13	6	8	66
P01023	P01023	Alpha-2-macroglobulin	A2M	28.5507	28.382	28.7491	28.2338	28.1658	27.0646	27.4908	27.508	12	5	20	7	7	3	5	6	65
P14618;Q29536;P30613	P14618	Pyruvate kinase PKM	PKM	30.0828	30.1851	29.2657	29.5587	29.9156	28.9332	29.1467	29.4718	12	7	14	7	10	2	5	7	64
P26022	P26022	Pentraxin-related protein PTX3	PTX3	30.7182	30.7334	29.6111	29.5382	29.1229	29.0465	30.7389	30.5834	10	7	15	4	4	3	11	10	64
P21333	P21333	Filamin-A	FLNA	29.6155	29.363	29.4473	29.2136	29.2338	29.1209	29.1111	29.4616	9	6	16	9	6	4	4	9	63
P09486;P07214	P09486;P07214	SPARC	SPARC;Sparc	28.0098	28.5196	28.8942	28.6369	27.8329	28.6003	28.1882	27.887	4	4	17	8	6	8	7	4	58
Q00610	Q00610	Clathrin heavy chain 1	CLTC	28.4916	28.0418	28.2501	27.9896	28.2616	25.3987	28.5506	27.9716	8	6	15	6	7	1	9	6	58
Q14766;Q8CG19	Q14766	Latent-transforming growth factor beta-binding protein 1	LTBP1	28.2032	28.1822	28.2505	27.6709	28.2859	28.898	28.2743	28.3632	5	4	10	4	7	8	9	11	58
Q8N474	Q8N474	Secreted frizzled-related protein 1	SFRP1	30.8632	30.8072	26.6263	26.4843	29.2426	27.3911	28.0588	28.8564	14	10	5	3	8	3	7	8	58
P04406;P20287;Q8X1X3;O14556	P04406	Glyceraldehyde-3-phosphate dehydrogenase	GAPDH	30.4228	30.1141	29.3596	29.2137	29.5449	29.5671	28.636	28.7152	10	5	17	6	7	4	3	5	57
P11142;P63017;P27541;Q92260;Q96W30;P40918;P87047;Q182E8;P0CY99;Q4JXX6;P9WMJ9;A1KFH2;C4Z1J4;Q0BW82;Q5GSE1;Q9K0N4;A0Q7F0	P11142;P63017	Heat shock cognate 71 kDa protein	HSPA8;Hspa8	29.7128	29.7238	28.5865	28.6019	29.0943	28.811	28.6227	28.613	10	8	11	6	3	5	7	6	56
P05121	P05121	Plasminogen activator inhibitor 1	SERPINE1	29.7552	29.5618	29.1747	28.9406	28.6272	26.3153	28.3646	27.6766	6	6	16	6	6	3	6	5	54
P08133	P08133	Annexin A6	ANXA6	29.6197	29.7901	28.8477	27.7873	28.6744	25.0882	25.1893	26.459	12	13	18	4	5	0	1	1	54
P01033	P01033	Metalloproteinase inhibitor 1	TIMP1	28.1798	27.9574	28.9685	29.1827	28.1473	28.8303	29.357	29.0663	4	5	10	6	5	8	8	6	52
Q12841;Q62632	Q12841;Q62632	Follistatin-related protein 1	FSTL1;Fstl1	28.0931	27.6619	29.796	29.2274	28.868	30.4105	29.1546	29.1797	3	1	15	5	5	10	9	4	52
Q12805	Q12805	EGF-containing fibulin-like extracellular matrix protein 1	EFEMP1	26.9509	26.9628	28.1057	28.0259	26.6116	26.9632	28.1577	28.7291	3	2	12	8	2	3	11	9	50
P09382;C0HJR3;P16045	P09382	Galectin-1	LGALS1	29.6015	29.295	28.8795	28.528	28.2646	28.7667	28.8636	28.783	7	2	11	5	5	7	4	5	46
P48740	P48740	Mannan-binding lectin serine protease 1;Mannan-binding lectin serine protease 1 heavy chain;Mannan-binding lectin serine protease 1 light chain	MASP1	28.0335	27.5481	28.6598	28.1829	27.1061	28.24	28.3009	28.231	3	1	11	9	1	8	6	7	46
Q92743;F1N152;A9JRB3;Q6GMI0	Q92743;F1N152	Serine protease HTRA1	HTRA1	28.2207	28.2719	28.0835	28.1414	28.319	27.6854	26.9926	27.3669	7	6	10	8	6	4	2	3	46
P26038;P26041;Q2HJ49;P26042;O35763	P26038;P26041;Q2HJ49;P26042;O35763	Moesin	MSN;Msn	28.8677	28.8254	27.5285	27.2512	27.9899	25.0509	26.7646	27.0848	10	6	13	4	5	0	2	2	42
P62805;P02309;P40287	P62805	Histone H4	Hist1h4a;HIST1H4A	29.4731	29.1186	30.1696	30.1673	29.6789	27.3603	28.633	29.0585	5	7	8	6	5	2	3	6	42
Q16270;Q61581	Q16270	Insulin-like growth factor-binding protein 7	IGFBP7	26.8263	26.5521	26.4847	26.9098	28.3361	28.6474	27.2583	27.3957	5	3	5	4	9	7	5	4	42
P06733;Q9LEJ0;Q9LEI9	P06733	Alpha-enolase	ENO1	29.0017	29.003	28.6219	28.6314	28.8899	28.6411	28.4128	28.7392	5	4	9	5	4	5	2	7	41
Q7Z304	Q7Z304	MAM domain-containing protein 2	MAMDC2	28.3697	27.7684	25.8573	24.9809	28.6629	28.6794	27.1392	27.0429	8	6	1	0	11	7	3	2	38
P00558;P09041;P07205	P00558	Phosphoglycerate kinase 1	PGK1	29.0472	29.2341	28.247	28.4364	28.1156	27.8452	28.1027	28.0861	7	3	9	5	4	2	3	4	37
P07093	P07093	Glia-derived nexin	SERPINE2	28.4573	29.5648	26.8027	26.0599	28.0297	25.7151	25.995	27.208	7	10	5	1	6	3	1	4	37
P68104;Q5VTE0;P62630;P10126;P0CN31;P0CN30;P02994	P68104;Q5VTE0;P62630;P10126	Elongation factor 1-alpha 1;Putative elongation factor 1-alpha-like 3	EEF1A1;EEF1A1P5;Eef1a1	28.2698	28.2826	27.5295	26.7996	27.747	27.2198	24.5421	26.939	6	4	9	5	5	3	1	4	37
P02462;P02463;Q28247;P29400	P02462;P02463	Collagen alpha-1(IV) chain;Arresten	COL4A1;Col4a1	27.8593	27.3577	28.2341	27.6976	27.1773	28.6883	27.0265	26.9235	3	2	13	6	2	4	3	3	36
Q02809	Q02809	Procollagen-lysine,2-oxoglutarate 5-dioxygenase 1	PLOD1	27.8915	27.6312	28.2256	28.1779	28.003	26.0097	27.6132	27.7658	5	3	12	5	5	1	3	2	36
Q16610	Q16610	Extracellular matrix protein 1	ECM1	26.3888	25.8981	26.6294	25.6555	27.8999	28.9451	28.0942	27.5306	3	1	4	1	3	10	8	6	36
Q76M96;Q8R2G6	Q76M96;Q8R2G6	Coiled-coil domain-containing protein 80	CCDC80;Ccdc80	27.1279	28.4673	25.7673	26.4979	28.2479	27.0981	26.8198	27.4233	4	9	2	1	8	4	3	5	36
P04083;A5A6M2;P07150	P04083;A5A6M2	Annexin A1	ANXA1	28.8287	28.2839	28.8242	28.1303	27.4119	26.2734	26.255	26.6513	5	4	12	5	3	0	3	1	33
P13611;Q62059	P13611;Q62059	Versican core protein	VCAN;Vcan	26.2525	26.2257	27.8303	27.6359	25.4526	24.9798	28.7512	28.2486	4	0	10	5	0	0	8	6	33
P21810	P21810	Biglycan	BGN	25.4084	24.7447	26.7992	27.2884	25.8716	26.8324	29.2417	28.9485	1	0	7	3	0	3	10	9	33
P80723;P80724	P80723	Brain acid soluble protein 1	BASP1	28.5714	28.7144	27.9277	27.1503	27.7056	28.8272	26.9141	26.42	3	6	9	5	2	4	2	2	33
P11717	P11717	Cation-independent mannose-6-phosphate receptor	IGF2R	27.7161	27.6473	27.8289	27.955	27.2095	28.765	27.5036	27.5724	4	1	6	4	2	6	4	5	32
P21589	P21589	5-nucleotidase	NT5E	29.2861	29.2735	27.0945	26.547	27.7231	27.4512	27.1608	27.2968	7	8	6	1	3	3	2	2	32
P07437;A6NNZ2	P07437	Tubulin beta chain	TUBB	28.6623	28.1166	28.119	27.2155	28.2657	28.2837	27.47	27.7941	3	2	7	3	3	5	3	5	31
P23526;P83783;Q0BW40;Q8A407	P23526	Adenosylhomocysteinase	AHCY	27.6613	28.4043	27.8967	27.2246	27.8819	27.0208	27.5113	27.7003	3	4	10	2	3	2	2	5	31
P24043	P24043	Laminin subunit alpha-2	LAMA2	26.3159	26.5575	25.7263	25.4643	28.2521	27.6268	27.2618	27.7216	0	0	2	0	9	7	6	7	31
P28300	P28300	Protein-lysine 6-oxidase	LOX	26.5469	26.6305	26.8904	26.6264	26.3172	27.6233	25.8908	26.3805	4	3	4	5	3	6	3	3	31
P60174;Q2QD07;P17751;Q1MTI4	P60174;Q2QD07;P17751	Triosephosphate isomerase	TPI1;Tpi1	28.5975	28.6228	28.2072	27.5203	27.4965	28.7755	27.412	27.6611	5	4	7	4	1	5	2	3	31
A1L4H1	A1L4H1	Soluble scavenger receptor cysteine-rich domain-containing protein SSC5D	SSC5D	24.2416	NaN	24.6739	24.3234	24.1584	23.4746	29.0475	29.005	0	0	3	0	0	0	16	11	30
P05556;Q9GLP0	P05556;Q9GLP0	Integrin beta-1	ITGB1	29.2261	28.6977	27.9535	27.0542	27.4254	25.1322	27.8285	27.4691	11	4	8	2	1	0	2	2	30
P16070;Q29423;P15379	P16070	CD44 antigen	CD44	28.9381	28.8205	27.8448	26.9136	27.7615	27.4218	27.6069	27.7791	6	3	8	2	1	2	3	4	29
P29966	P29966	Myristoylated alanine-rich C-kinase substrate	MARCKS	27.5983	27.9443	27.0559	26.1538	26.5467	27.754	26.5787	26.7	4	8	5	1	2	4	3	2	29
P55072	P55072	Transitional endoplasmic reticulum ATPase	Vcp;VCP	28.5268	27.6109	28.0138	28.1695	27.614	28.6242	27.4298	27.5463	8	1	5	4	2	4	3	2	29
P39060	P39060	Collagen alpha-1(XVIII) chain;Endostatin	COL18A1	27.61	27.5472	27.759	27.3465	26.5629	26.2112	25.6147	26.2701	5	2	12	4	1	1	1	2	28
P63104	P63104	14-3-3 protein zeta/delta	YWHAZ	28.1142	26.975	27.8371	27.3885	27.4679	26.6119	27.7581	27.0901	4	2	9	2	2	1	6	2	28
Q9UKU9;Q8NI99;O95841	Q9UKU9	Angiopoietin-related protein 2	ANGPTL2	26.937	27.0293	27.5934	27.4242	27.4994	26.5953	27.2974	27.4019	3	0	11	4	3	1	4	2	28
P0DP25;P0DP24;P0DP23;Q6PI52;P62203;P27482;P02585	P0DP25;P0DP24;P0DP23;Q6PI52	Calmodulin	calm1a	29.5701	29.1238	28.2746	27.6376	27.7778	28.9565	27.8806	27.5309	6	2	6	3	1	4	2	3	27
P19883;P47931;Q9YHV4	P19883;P47931	Follistatin	FST;Fst	27.5797	27.4164	27.173	26.8434	26.7675	28.649	27.1201	27.2477	2	0	5	2	2	8	4	4	27
P35579;Q8VDD5;REV__Q9UKV3;P13535;Q9UKX3;Q9Y623;P12882;P11055;Q9UKX2;A7E2Y1	P35579;Q8VDD5	Myosin-9	MYH9;Myh9	28.6188	26.9581	25.1666	25.4304	24.9011	24.0092	24.583	23.9981	11	6	5	2	2	0	0	1	27
P39059;O35206	P39059	Collagen alpha-1(XV) chain;Restin;Restin-2;Restin-3;Restin-4	COL15A1	26.7696	26.7712	NaN	NaN	27.4087	26.7651	28.0136	28.1665	4	1	0	0	2	3	9	7	26
O60565;Q9H772	O60565	Gremlin-1	GREM1	26.572	NaN	27.9872	28.0731	27.8605	27.9271	27.8404	27.7458	2	0	8	3	3	2	2	5	25
P02794	P02794	Ferritin heavy chain;Ferritin heavy chain, N-terminally processed	FTH1	28.4442	29.1507	27.3994	26.6587	26.8266	28.9092	26.3447	26.7557	4	4	6	2	1	5	1	2	25
P22692;P21744	P22692	Insulin-like growth factor-binding protein 4	IGFBP4	26.9277	26.1363	27.0596	26.0049	27.0557	27.5025	27.0778	26.9421	4	2	4	2	2	4	4	3	25
P35052	P35052	Glypican-1;Secreted glypican-1	GPC1	25.5308	25.5726	27.3184	26.1897	26.0087	25.5488	27.8412	27.2113	0	0	5	4	3	1	7	5	25
Q14393	Q14393	Growth arrest-specific protein 6	GAS6	27.3622	27.4287	25.5046	25.9266	26.7378	26.1301	25.8511	25.8729	7	4	2	3	5	2	1	1	25
P04075;A5A6I5;P00883;B5DGM7	P04075;A5A6I5;P00883	Fructose-bisphosphate aldolase A	ALDOA	28.2232	25.7089	28.0461	27.5958	26.8423	26.8033	27.397	27.8666	4	1	7	4	2	0	3	3	24
Q09666;P48552	Q09666	Neuroblast differentiation-associated protein AHNAK	AHNAK	28.8847	27.9773	27.6342	25.693	26.0733	26.9798	25.3405	24.5706	7	4	8	1	2	2	0	0	24
O15230;Q16787	O15230	Laminin subunit alpha-5	LAMA5	25.7974	25.8993	25.0198	25.4059	25.8842	24.5866	27.2513	27.1044	0	0	1	1	1	0	10	10	23
P23528	P23528	Cofilin-1	CFL1	28.7751	28.3819	26.8894	26.8272	27.4481	27.2846	27.5404	26.6671	5	6	2	0	3	1	4	2	23
Q9UBX5	Q9UBX5	Fibulin-5	FBLN5	26.957	25.8543	27.8476	25.9223	26.5067	28.4369	25.9671	25.8455	3	2	8	1	2	4	1	2	23
P17301	P17301	Integrin alpha-2	ITGA2	28.084	28.2339	26.4572	25.8361	27.0339	26.1616	25.5517	25.7142	6	6	5	0	3	1	0	1	22
P18206	P18206	Vinculin	VCL	26.6447	26.7838	27.1495	23.5472	24.7087	24.4064	25.4284	25.3383	2	3	8	2	1	1	1	3	21
Q99880;Q99879;Q99877;Q93079;Q8CGP2;Q8CGP1;Q6ZWY9;Q64525;Q64478;Q64475;Q5QNW6;P62807;P58876;P57053;P10854;P10853;O60814;Q6PC60;Q96A08;P70696	Q99880;Q99879;Q99877;Q93079;Q8CGP2;Q8CGP1;Q6ZWY9;Q64525;Q64478;Q64475;Q5QNW6;P62807;P58876;P57053;P10854;P10853;O60814;Q6PC60;Q96A08;P70696	Histone H2B type 1-L;Histone H2B type 1-M;Histone H2B type 1-N;Histone H2B type 1-H;Histone H2B type 1-P;Histone H2B type 1-K;Histone H2B type 1-C/E/G;Histone H2B type 2-B;Histone H2B type 1-B;Histone H2B type 2-F;Histone H2B type 1-C/E/F/G/I;Histone H2B type 1-D;Histone H2B type F-S;Histone H2B type 1-F/J/L;Histone H2B 3;Histone H2B type 1-A	HIST1H2BL;HIST1H2BM;HIST1H2BN;HIST1H2BH;Hist1h2bp;Hist1h2bk;Hist1h2bc;Hist2h2bb;Hist1h2bh;Hist1h2bb;HIST2H2BF;HIST1H2BC;HIST1H2BD;H2BFS;Hist1h2bm;Hist1h2bf;HIST1H2BK;hist2h2l;HIST1H2BA;Hist1h2ba	27.5139	28.0104	29.6027	29.5358	28.2137	NaN	26.6604	27.3797	1	2	7	6	3	0	1	0	20
P15144;P79171;P79143	P15144	Aminopeptidase N	ANPEP	28.3614	28.1802	25.4428	25.763	25.3392	24.5172	24.2977	24.6956	9	7	4	0	0	0	0	0	20
P51884	P51884	Lumican	LUM	NaN	NaN	26.4205	26.8376	25.7896	26.9979	27.3964	26.7696	0	1	4	2	0	6	4	2	19
P60033	P60033	CD81 antigen	CD81	28.3145	28.531	27.8485	29.1123	28.4624	26.7846	28.1964	27.7763	1	2	6	2	3	1	2	2	19
P07900;A5A6K9;P07901;P30946;Q90474;Q14568;Q58FG0;Q58FG1	P07900;A5A6K9;P07901;P30946;Q90474	Heat shock protein HSP 90-alpha;Heat shock protein HSP 90-alpha 1	HSP90AA1;Hsp90aa1;hsp90a.1	27.9154	27.617	25.274	26.4472	25.6159	25.1062	26.2264	25.8451	5	2	1	2	1	2	3	2	18
P14210	P14210	Hepatocyte growth factor;Hepatocyte growth factor alpha chain;Hepatocyte growth factor beta chain	HGF	26.3798	26.581	25.7298	25.6667	27.0256	25.5287	25.1368	25.2787	3	3	5	1	5	0	0	1	18
P68431;P0CO05;P0CO04;Q16695;Q1E225;Q6NXT2	P68431;P0CO05;P0CO04;Q16695;Q1E225;Q6NXT2	Histone H3.1;Histone H3.1t;Histone H3.3C	Hist1h3a;HIST1H3A;HIST3H3;H3F3C	27.2453	NaN	29.7181	28.0554	27.6816	26.0324	NaN	NaN	2	2	7	1	2	2	0	2	18
Q9Y240;O88201;O88200	Q9Y240	C-type lectin domain family 11 member A	CLEC11A	25.7143	25.8412	26.429	25.7015	26.1104	27.0423	26.5975	26.1513	1	1	4	1	2	3	3	3	18
O43854	O43854	EGF-like repeat and discoidin I-like domain-containing protein 3	EDIL3	28.1242	28.4204	NaN	NaN	27.76	NaN	25.3083	26.3605	5	7	0	0	4	0	0	1	17
P00338;Q5R1W9;Q6ZMR3;P07864	P00338;Q5R1W9	L-lactate dehydrogenase A chain	LDHA	27.7294	27.9679	26.9999	26.3194	25.7942	22.5629	26.1972	26.2778	3	5	4	1	1	0	2	1	17
P06703;P14069	P06703	Protein S100-A6	S100A6	29.0702	27.8056	27.634	26.7621	NaN	29.751	28.2583	27.1616	3	2	2	1	0	6	2	1	17
P23142;Q08879	P23142	Fibulin-1	FBLN1	NaN	NaN	25.8658	25.6452	25.4863	NaN	26.2644	26.6644	0	0	3	4	1	0	4	5	17
P35443;P49746	P35443	Thrombospondin-4	THBS4	25.146	25.2854	26.4466	26.465	25.6649	26.4595	26.2165	26.0702	1	0	6	3	1	3	1	2	17
P55083	P55083	Microfibril-associated glycoprotein 4	MFAP4	NaN	NaN	27.7749	25.7755	26.196	25.7211	27.7357	27.9166	0	0	4	1	1	2	5	4	17
O43707;Q9H254	O43707	Alpha-actinin-4	ACTN4	24.7141	25.2695	26.6433	24.765	23.5544	23.3416	24.9345	25.6327	2	2	5	1	1	0	3	2	16
P21926;P30409	P21926	CD9 antigen	CD9	28.3979	27.6931	26.9942	27.0472	27.3839	26.4436	27.3798	27.4401	3	1	2	3	2	1	2	2	16
Q8WUJ3;Q8BI06	Q8WUJ3;Q8BI06	Cell migration-inducing and hyaluronan-binding protein	CEMIP;Cemip	26.1318	25.6311	25.2012	NaN	26.4789	25.0827	25.6691	26.0196	4	3	2	1	3	0	1	2	16
O00299	O00299	Chloride intracellular channel protein 1	CLIC1	27.1264	27.0148	25.9766	25.5793	26.0838	23.8984	24.6298	25.2975	4	2	2	3	1	1	1	1	15
P04216	P04216	Thy-1 membrane glycoprotein	THY1	28.2966	28.159	26.9356	25.5747	27.0492	NaN	26.1316	26.9595	3	2	2	2	2	0	1	3	15
P37802	P37802	Transgelin-2	TAGLN2	24.3369	25.4042	27.2521	26.2515	22.7687	26.2943	25.9309	25.4763	2	0	4	2	0	3	2	2	15
Q9UBP4;Q9QUN9	Q9UBP4	Dickkopf-related protein 3	DKK3	NaN	NaN	26.7533	27.0032	NaN	26.4722	26.9449	27.411	0	1	4	2	0	2	3	3	15
P02656	P02656	Apolipoprotein C-III	APOC3	28.3863	28.1628	27.352	26.5207	27.1045	27.4089	26.8731	NaN	2	2	4	2	2	2	0	0	14
P41221;Q9H1J7;Q92050	P41221	Protein Wnt-5a	WNT5A	26.581	26.9984	27.238	26.866	27.3674	NaN	25.7531	25.8916	1	1	5	4	2	0	0	1	14
Q7Z7M9	Q7Z7M9	Polypeptide N-acetylgalactosaminyltransferase 5	GALNT5	26.2081	26.0977	24.9032	NaN	25.9586	26.0108	26.8303	27.2771	3	1	0	0	1	1	4	4	14
O76061;O97561	O76061;O97561	Stanniocalcin-2	STC2	25.7238	26.1402	26.7951	25.7279	NaN	26.0979	27.1505	27.0689	2	0	4	1	1	1	2	2	13
O95084	O95084	Serine protease 23	PRSS23	25.8321	25.905	25.6892	25.4651	25.7268	25.303	25.5479	25.8198	2	1	2	1	2	3	1	1	13
P12814;P35609;Q08043	P12814	Alpha-actinin-1	ACTN1	25.2407	24.4338	26.3276	24.357	23.6582	22.4821	24.0663	25.3221	2	1	6	2	1	0	1	0	13
P62258	P62258	14-3-3 protein epsilon	YWHAE	25.741	27.7198	26.9918	26.8269	25.9333	25.5393	26.3167	26.1482	2	2	3	2	0	0	2	2	13
Q15758	Q15758	Neutral amino acid transporter B(0)	SLC1A5	27.1238	28.1473	27.7676	28.1373	27.4162	NaN	NaN	NaN	1	2	5	3	2	0	0	0	13
Q93063;P70428	Q93063;P70428	Exostosin-2	EXT2;Ext2	NaN	25.5726	25.9432	26.0986	26.0473	NaN	25.8524	26.3691	0	1	3	2	2	0	2	3	13
O95967	O95967	EGF-containing fibulin-like extracellular matrix protein 2	EFEMP2	NaN	NaN	NaN	25.2718	25.4712	NaN	25.3567	25.3912	1	2	6	0	2	1	0	0	12
P05067;P12023;O93279	P05067;P12023	Amyloid beta A4 protein;N-APP;Soluble APP-alpha;Soluble APP-beta;C99;Beta-amyloid protein 42;Beta-amyloid protein 40;C83;P3(42);P3(40);C80;Gamma-secretase C-terminal fragment 59;Gamma-secretase C-terminal fragment 57;Gamma-secretase C-terminal fragment 50;C31	APP;App	24.5959	NaN	24.5236	25.4367	25.09	27.4806	25.1622	25.0739	1	0	0	2	1	6	1	1	12
P07737	P07737	Profilin-1	PFN1	24.9145	26.0178	26.6178	25.6897	25.7571	25.9301	24.0477	24.9757	0	1	4	1	2	1	1	2	12
P18065	P18065	Insulin-like growth factor-binding protein 2	IGFBP2	25.1451	NaN	25.7907	26.4574	24.6182	25.4897	25.2032	25.072	1	1	2	3	1	3	0	1	12
P24592	P24592	Insulin-like growth factor-binding protein 6	IGFBP6	NaN	NaN	25.3821	25.459	NaN	26.4927	26.633	26.4898	0	0	3	2	0	1	3	3	12
P60660	P60660	Myosin light polypeptide 6	MYL6	25.693	24.3605	24.9627	23.2233	23.2255	23.4882	24.1685	22.8937	2	1	3	2	1	1	1	1	12
P62937;P0DN26;A0A0B4J2A2;A0A075B759;Q9Y536;F5H284;P0DN37	P62937	Peptidyl-prolyl cis-trans isomerase A;Peptidyl-prolyl cis-trans isomerase A, N-terminally processed	PPIA	27.3025	26.234	25.6003	25.6919	25.5208	26.0342	26.235	25.7934	2	2	2	1	1	2	2	0	12
Q9UBG0	Q9UBG0	C-type mannose receptor 2	MRC2	26.5235	NaN	26.8952	25.4621	26.5858	26.3023	25.6416	26.2511	1	0	6	0	0	2	1	2	12
O95497	O95497	Pantetheinase	VNN1	24.2002	NaN	24.8225	25.2007	24.0424	NaN	25.4429	25.3566	2	0	3	2	0	0	2	2	11
P07858;P10605	P07858	Cathepsin B;Cathepsin B light chain;Cathepsin B heavy chain	CTSB	23.6845	NaN	26.6395	NaN	NaN	27.1856	25.6804	25.5158	0	0	5	0	0	2	2	2	11
P08603;Q02985	P08603	Complement factor H	CFH	24.9616	NaN	25.5601	NaN	NaN	25.224	25.4906	25.786	0	0	3	1	0	0	3	4	11
P0C0L4;P0C0L5	P0C0L4;P0C0L5	Complement C4-A;Complement C4 beta chain;Complement C4-A alpha chain;C4a anaphylatoxin;C4b-A;C4d-A;Complement C4 gamma chain;Complement C4-B;Complement C4 beta chain;Complement C4-B alpha chain;C4a anaphylatoxin;C4b-B;C4d-B;Complement C4 gamma chain	C4A;C4B	26.606	26.3239	26.3031	24.8391	25.9313	NaN	25.5366	25.3885	2	2	2	1	2	0	1	1	11
P10646;Q28864	P10646;Q28864	Tissue factor pathway inhibitor	TFPI	27.5109	26.6622	23.8892	24.0746	24.8093	25.215	24.773	24.5788	4	4	0	0	1	1	0	1	11
P13497;Q9Y6L7;O43897	P13497	Bone morphogenetic protein 1	BMP1	24.5966	24.8679	25.906	24.8524	NaN	24.1905	24.7907	25.5597	0	0	7	1	0	0	1	2	11
P27105	P27105	Erythrocyte band 7 integral membrane protein	STOM	27.2273	27.678	26.1007	26.0642	25.6508	NaN	24.8253	25.4534	4	3	1	1	1	0	0	1	11
Q8IUX7;Q640N1	Q8IUX7	Adipocyte enhancer-binding protein 1	AEBP1	25.2896	25.2084	25.0876	24.5948	25.3551	25.1446	25.9712	26.0801	1	0	4	0	0	0	3	3	11
Q96AY3;Q61576	Q96AY3	Peptidyl-prolyl cis-trans isomerase FKBP10	FKBP10	NaN	NaN	26.5993	26.0095	23.6501	25.3121	25.6118	25.9679	0	0	5	2	0	1	2	1	11
Q9NRN5	Q9NRN5	Olfactomedin-like protein 3	OLFML3	NaN	NaN	25.3719	24.9371	NaN	NaN	NaN	NaN	1	0	8	0	0	0	1	1	11
P61224;A6NIZ1;Q6TEN1;P18613	P61224;A6NIZ1;Q6TEN1	Ras-related protein Rap-1b;Ras-related protein Rap-1b-like protein	RAP1B;rap1b	26.2492	25.8516	25.0521	25.2568	25.2275	24.3854	24.6711	24.817	2	2	2	1	1	0	1	1	10
P01344;P09535;P01346	P01344;P09535;P01346	Insulin-like growth factor II;Insulin-like growth factor II;Insulin-like growth factor II Ala-25 Del;Preptin;Insulin-like growth factor II;Insulin-like growth factor II;Preptin	IGF2;Igf2	NaN	26.9031	26.8474	26.1764	26.5416	26.7502	NaN	26.7686	0	2	2	1	2	0	1	2	10
P07195;A5A6N7;Q9PVK4	P07195;A5A6N7	L-lactate dehydrogenase B chain	LDHB	26.7309	26.4082	25.191	24.6566	25.2109	26.3542	26.9351	25.1897	0	1	3	1	0	2	3	0	10
P0DMV9;P0DMV8	P0DMV9;P0DMV8	Heat shock 70 kDa protein 1B;Heat shock 70 kDa protein 1A	HSPA1B;HSPA1A	27.6287	27.2741	27.0562	26.8903	27.5719	25.8824	26.9159	27.1423	2	1	2	1	2	0	1	1	10
P0DOX8;P01709;P01706;B9A064	P0DOX8;P01709;P01706;B9A064	Ig lambda chain V-II region MGC;Ig lambda chain V-II region BOH;Immunoglobulin lambda-like polypeptide 5	IGLL5	NaN	NaN	27.1335	27.4812	NaN	27.9036	NaN	NaN	1	1	2	1	1	2	1	1	10
P11021;P20029	P11021;P20029	78 kDa glucose-regulated protein	HSPA5;Hspa5	24.2845	23.8388	25.3846	22.5493	23.0964	23.4742	23.4425	21.7403	1	1	5	0	1	1	1	0	10
P61769;Q8SPW0	P61769	Beta-2-microglobulin;Beta-2-microglobulin form pI 5.3	B2M	26.7292	26.6738	26.4229	26.6491	25.4391	26.0909	25.7814	25.722	1	2	2	2	0	0	2	1	10
Q08629;Q9BQ16	Q08629	Testican-1	SPOCK1	24.7691	NaN	25.777	25.6047	24.1292	24.5095	25.8165	26.0847	0	0	3	2	0	1	2	2	10
Q9HB63	Q9HB63	Netrin-4	NTN4	NaN	NaN	26.5792	26.5993	26.5019	NaN	26.2754	26.5706	1	0	3	1	1	0	2	2	10
P02792	P02792	Ferritin light chain	FTL	27.1547	NaN	25.4928	26.4695	NaN	26.6048	NaN	NaN	2	0	2	0	2	3	0	0	9
P13639;P58252	P13639;P58252	Elongation factor 2	EEF2;Eef2	23.7505	23.6276	24.9041	24.1188	23.8479	22.8895	24.5822	25.4763	1	0	3	1	2	0	0	2	9
P27348	P27348	14-3-3 protein theta	YWHAQ	25.1339	24.6251	23.7416	24.7987	24.2255	24.5954	24.0526	24.6506	1	1	1	1	1	1	2	1	9
P62826	P62826	GTP-binding nuclear protein Ran	RAN	23.878	23.3138	23.5462	24.1738	24.2748	23.1607	23.1274	22.6799	2	1	1	2	1	1	0	1	9
P68363;Q9H853	P68363	Tubulin alpha-1B chain	TUBA1B	26.9816	26.0278	25.4086	25.2547	24.1824	NaN	25.9762	25.8217	2	3	1	0	0	0	1	2	9
Q15063	Q15063	Periostin	POSTN	24.6061	NaN	24.9179	26.2124	NaN	NaN	25.4358	25.7312	0	0	2	4	0	0	1	2	9
P05534;P30447;P01893;P06140;P30388;P30387;P30385;Q09160;Q95IT3;P13747	P05534;P30447	HLA class I histocompatibility antigen, A-24 alpha chain;HLA class I histocompatibility antigen, A-23 alpha chain	HLA-A	25.68	25.668	26.0022	26.6395	NaN	NaN	26.1027	NaN	0	1	4	1	1	0	0	1	8
P27658	P27658	Collagen alpha-1(VIII) chain;Vastatin	COL8A1	25.6268	25.4074	25.6119	26.0024	NaN	NaN	NaN	NaN	2	0	4	2	0	0	0	0	8
P30043	P30043	Flavin reductase (NADPH)	BLVRB	25.302	25.5777	25.1666	25.3759	26.2421	25.3825	24.8548	25.1114	1	1	1	1	2	0	1	1	8
Q02818	Q02818	Nucleobindin-1	NUCB1	25.9596	NaN	26.2224	26.035	26.0094	26.8145	26.8618	26.5344	0	0	1	0	0	1	4	2	8
Q14520	Q14520	Hyaluronan-binding protein 2;Hyaluronan-binding protein 2 50 kDa heavy chain;Hyaluronan-binding protein 2 50 kDa heavy chain alternate form;Hyaluronan-binding protein 2 27 kDa light chain;Hyaluronan-binding protein 2 27 kDa light chain alternate form	HABP2	NaN	NaN	25.6369	25.7762	26.0083	25.7436	25.4181	NaN	1	1	2	1	1	1	0	1	8
Q15493	Q15493	Regucalcin	RGN	NaN	NaN	26.4421	24.1421	24.3871	NaN	NaN	NaN	0	1	4	1	1	0	0	1	8
Q9NRY6	Q9NRY6	Phospholipid scramblase 3	PLSCR3	NaN	NaN	NaN	NaN	NaN	NaN	NaN	25.3055	2	0	2	1	1	0	1	1	8
Q9NZN4	Q9NZN4	EH domain-containing protein 2	EHD2	26.2096	24.6938	26.3558	23.9634	23.4118	NaN	23.5418	22.7768	5	2	1	0	0	0	0	0	8
Q9P2B2	Q9P2B2	Prostaglandin F2 receptor negative regulator	PTGFRN	25.069	NaN	25.302	25.1047	NaN	NaN	NaN	NaN	1	0	6	1	0	0	0	0	8
O00300	O00300	Tumor necrosis factor receptor superfamily member 11B	TNFRSF11B	25.9693	NaN	24.9924	25.1363	25.212	NaN	NaN	NaN	1	1	1	1	1	0	1	1	7
P00742	P00742	Coagulation factor X;Factor X light chain;Factor X heavy chain;Activated factor Xa heavy chain	F10	27.02	26.5177	NaN	NaN	NaN	27.0678	NaN	NaN	2	2	1	0	0	2	0	0	7
P06756	P06756	Integrin alpha-V;Integrin alpha-V heavy chain;Integrin alpha-V light chain	ITGAV	26.2253	26.4235	26.7248	26.2361	25.6051	NaN	NaN	25.0299	2	2	3	0	0	0	0	0	7
P14625;A7H4M0;A7I226;Q9ZMM2	P14625	Endoplasmin	HSP90B1	24.2771	23.4812	22.3264	22.5114	22.8089	22.4362	22.6233	22.7745	0	1	1	1	1	1	1	1	7
P68032;P68133	P68032;P68133	Actin, alpha cardiac muscle 1;Actin, alpha skeletal muscle	ACTC1;ACTA1	NaN	NaN	30.5107	24.5697	NaN	25.2613	26.4251	NaN	0	0	5	0	0	1	1	0	7
P84077;P61204;P0CM17;P0CM16;P22274;Q94650;Q7KQL3	P84077;P61204;P0CM17;P0CM16	ADP-ribosylation factor 1;ADP-ribosylation factor 3	Arf1;ARF1;ARF3	26.6546	26.4215	27.1527	26.4966	26.3204	NaN	26.7391	26.1625	1	1	1	0	1	0	2	1	7
Q06828	Q06828	Fibromodulin	FMOD	NaN	NaN	24.6604	24.6169	24.6929	25.1998	25.6008	25.0029	0	0	3	0	0	0	3	1	7
Q14315	Q14315	Filamin-C	FLNC	25.7591	25.7352	23.642	21.7842	23.1812	22.1783	22.2771	22.8096	2	1	1	0	1	1	1	0	7
Q16394;P97464	Q16394;P97464	Exostosin-1	EXT1;Ext1	NaN	NaN	26.3149	26.3947	26.43	NaN	26.0219	26.1265	1	1	1	0	1	0	2	1	7
Q6UXH9	Q6UXH9	Inactive serine protease PAMR1	PAMR1	NaN	NaN	24.4412	NaN	23.8074	NaN	NaN	23.7237	0	0	5	0	0	0	1	1	7
P10599	P10599	Thioredoxin	TXN	NaN	NaN	23.6831	24.244	23.937	22.9921	NaN	23.733	0	1	1	0	1	1	1	1	6
P13473	P13473	Lysosome-associated membrane glycoprotein 2	LAMP2	24.9184	24.6375	24.8813	25.0258	25.0069	24.5949	23.8975	24.0781	1	1	2	1	1	0	0	0	6
P13987	P13987	CD59 glycoprotein	CD59	NaN	27.333	27.2077	26.9221	27.1723	26.5304	NaN	26.9126	1	1	2	1	1	0	0	0	6
P20774	P20774	Mimecan	OGN	NaN	25.0297	24.9966	24.8369	25.1923	25.9649	NaN	NaN	0	0	2	1	1	2	0	0	6
P21246;P32760;P21782	P21246;P32760;P21782	Pleiotrophin	Ptn;PTN	24.9472	24.389	24.2514	NaN	NaN	24.5165	24.9826	24.3188	1	0	2	0	1	0	1	1	6
P21399	P21399	Cytoplasmic aconitate hydratase	ACO1	25.9441	24.9397	25.1221	25.1501	26.3624	NaN	24.7848	NaN	2	0	2	1	1	0	0	0	6
P26006	P26006	Integrin alpha-3;Integrin alpha-3 heavy chain;Integrin alpha-3 light chain	ITGA3	26.1166	25.6977	NaN	NaN	24.4331	NaN	24.7635	24.8421	4	2	0	0	0	0	0	0	6
P31431	P31431	Syndecan-4	SDC4	NaN	NaN	NaN	23.9838	NaN	NaN	24.3048	24.5935	0	0	2	1	0	0	1	2	6
P31949	P31949	Protein S100-A11;Protein S100-A11, N-terminally processed	S100A11	25.5966	26.4441	26.2825	25.2509	24.5493	24.7561	23.8286	NaN	0	1	2	1	1	1	0	0	6
P36955	P36955	Pigment epithelium-derived factor	SERPINF1	NaN	NaN	24.8132	NaN	NaN	NaN	24.4837	25.2609	0	0	4	0	0	0	1	1	6
P60900	P60900	Proteasome subunit alpha type-6	PSMA6	NaN	NaN	26.1318	25.5208	NaN	NaN	25.0968	25.4738	0	0	2	1	0	0	2	1	6
P60903	P60903	Protein S100-A10	S100A10	NaN	26.512	26.6663	26.5727	24.8305	25.4402	24.6056	NaN	0	1	3	2	0	0	0	0	6
P61981	P61981	14-3-3 protein gamma;14-3-3 protein gamma, N-terminally processed	YWHAG	24.9825	24.7492	24.1219	23.6167	23.9499	NaN	24.2297	23.9514	1	1	2	1	0	0	1	0	6
P62873;Q61011;P52287;P16520	P62873	Guanine nucleotide-binding protein G(I)/G(S)/G(T) subunit beta-1	GNB1	27.2506	26.9966	25.4119	NaN	25.097	24.3989	24.253	24.7656	4	2	0	0	0	0	0	0	6
P81605	P81605	Dermcidin;Survival-promoting peptide;DCD-1	DCD	NaN	24.5138	23.5844	NaN	NaN	28.9097	24.026	NaN	0	1	0	0	1	2	1	1	6
Q08397	Q08397	Lysyl oxidase homolog 1	LOXL1	NaN	NaN	NaN	NaN	24.9494	NaN	25.3213	25.6609	0	0	2	1	0	0	1	2	6
Q15389	Q15389	Angiopoietin-1	ANGPT1	NaN	NaN	NaN	NaN	24.924	NaN	NaN	NaN	1	1	0	0	2	1	1	0	6
Q6UXH8	Q6UXH8	Collagen and calcium-binding EGF domain-containing protein 1	CCBE1	NaN	NaN	NaN	NaN	NaN	27.3541	25.8458	25.8005	1	1	1	0	1	2	0	0	6
Q8WUM4	Q8WUM4	Programmed cell death 6-interacting protein	PDCD6IP	26.7604	26.5949	25.744	25.947	26.2791	NaN	25.1006	25.6048	1	2	1	0	1	0	1	0	6
Q8WZ42;A2ASS6;REV__P28715	Q8WZ42;A2ASS6	Titin	TTN;Ttn	NaN	NaN	NaN	29.0739	29.0499	28.3714	28.8268	28.6625	0	0	0	1	2	0	1	2	6
Q9BXJ4	Q9BXJ4	Complement C1q tumor necrosis factor-related protein 3	C1QTNF3	26.5708	NaN	26.7038	26.6668	26.678	NaN	NaN	NaN	1	0	2	0	0	1	1	1	6
O00622	O00622	Protein CYR61	CYR61	27.7214	25.7332	NaN	NaN	25.0754	NaN	NaN	NaN	2	0	1	0	1	0	1	0	5
O14786	O14786	Neuropilin-1	NRP1	NaN	NaN	NaN	NaN	NaN	NaN	NaN	24.6219	0	0	1	1	1	0	1	1	5
O14817	O14817	Tetraspanin-4	TSPAN4	NaN	NaN	25.6374	NaN	NaN	NaN	25.3283	25.31	0	2	1	0	0	0	1	1	5
O14818;Q8TAA3	O14818	Proteasome subunit alpha type-7	PSMA7	24.2383	24.9208	26.0527	25.5994	24.7585	NaN	25.3163	25.5212	0	0	2	1	0	0	1	1	5
O43852;Q6IQP3	O43852	Calumenin	CALU	21.6854	NaN	23.3562	23.5163	23.5698	26.4674	24.0025	23.2526	0	0	2	0	1	2	0	0	5
O94985	O94985	Calsyntenin-1;Soluble Alc-alpha;CTF1-alpha	CLSTN1	24.728	24.911	25.1881	25.1318	NaN	24.9085	NaN	25.2518	0	0	4	1	0	0	0	0	5
O95965	O95965	Integrin beta-like protein 1	ITGBL1	NaN	NaN	26.2495	25.208	NaN	25.1937	24.2959	24.4054	0	0	4	0	0	1	0	0	5
P04114	P04114	Apolipoprotein B-100;Apolipoprotein B-48	APOB	25.8888	26.3553	25.7599	26.0363	NaN	NaN	26.1811	26.2979	1	1	0	2	0	0	1	0	5
P05155	P05155	Plasma protease C1 inhibitor	SERPING1	NaN	NaN	24.0483	NaN	NaN	NaN	NaN	24.8515	0	0	2	0	0	0	1	2	5
P07237	P07237	Protein disulfide-isomerase	P4HB	22.1896	22.9821	21.5474	21.5829	22.1119	24.6805	21.5843	21.0852	1	1	2	0	0	0	0	1	5
P07358	P07358	Complement component C8 beta chain	C8B	25.8913	26.0688	26.3141	NaN	NaN	NaN	NaN	NaN	0	1	2	0	0	0	1	1	5
P08238;P11499;P30947;Q58FF7	P08238;P11499;P30947	Heat shock protein HSP 90-beta	HSP90AB1;Hsp90ab1	23.036	25.1679	24.3058	24.0911	23.6141	NaN	22.8531	22.5385	1	1	3	0	0	0	0	0	5
P28072	P28072	Proteasome subunit beta type-6	PSMB6	24.3646	NaN	NaN	25.5223	26.1299	25.3865	25.1837	25.6659	0	0	1	1	0	1	1	1	5
P32119	P32119	Peroxiredoxin-2	PRDX2	23.2416	23.9802	22.8495	NaN	23.1435	NaN	22.4314	22.9755	1	1	1	0	1	0	1	0	5
P35613	P35613	Basigin	BSG	NaN	26.5405	24.6787	24.5311	NaN	NaN	NaN	NaN	2	1	2	0	0	0	0	0	5
P48509	P48509	CD151 antigen	CD151	25.5861	NaN	NaN	NaN	NaN	NaN	NaN	24.7222	2	1	0	0	0	0	1	1	5
P49747	P49747	Cartilage oligomeric matrix protein	COMP	NaN	NaN	NaN	NaN	NaN	NaN	24.5485	NaN	1	1	1	1	1	0	0	0	5
P50454	P50454	Serpin H1	SERPINH1	22.7939	22.1756	25.3115	25.5816	22.5265	NaN	25.5961	25.1976	0	0	2	1	0	0	2	0	5
Q01995	Q01995	Transgelin	TAGLN	22.1169	22.142	23.5865	22.0652	NaN	22.5195	20.5294	NaN	1	0	3	0	0	1	0	0	5
Q06830	Q06830	Peroxiredoxin-1	PRDX1	26.093	24.1874	23.972	22.6775	23.3651	NaN	22.9935	NaN	2	1	1	0	1	0	0	0	5
Q32P28;Q8CG71;Q8IVL5	Q32P28	Prolyl 3-hydroxylase 1	LEPRE1	NaN	NaN	25.4567	25.6679	NaN	NaN	26.1677	NaN	0	0	3	1	0	0	1	0	5
P01266	P01266	Thyroglobulin	TG	NaN	NaN	NaN	NaN	25.542	NaN	NaN	NaN	0	0	1	1	1	0	0	1	4
P04792	P04792	Heat shock protein beta-1	HSPB1	25.3469	24.9774	25.8589	NaN	NaN	25.9044	25.9482	NaN	2	1	0	0	0	1	0	0	4
P06744;P06745;A1AIK3;Q5PL07	P06744	Glucose-6-phosphate isomerase	GPI	22.5652	23.1242	21.9606	NaN	NaN	NaN	22.7152	23.0964	0	0	0	1	1	0	1	1	4
P10412;P15864;P43277;P16402;P22492;Q07133;P40286;P43275;Q02539	P10412;P15864;P43277;P16402	Histone H1.4;Histone H1.2;Histone H1.3	HIST1H1E;Hist1h1c;Hist1h1d;HIST1H1D	NaN	NaN	25.7428	26.3094	25.8301	24.8274	NaN	NaN	0	0	2	2	0	0	0	0	4
P14550	P14550	Alcohol dehydrogenase [NADP(+)]	AKR1A1	26.4059	26.7031	26.6189	NaN	NaN	25.2273	25.3335	NaN	1	1	2	0	0	0	0	0	4
P21980;P21981	P21980	Protein-glutamine gamma-glutamyltransferase 2	TGM2	24.487	NaN	NaN	NaN	26.6702	NaN	NaN	NaN	1	1	0	0	2	0	0	0	4
P52565;Q99PT1;Q5XI73	P52565;Q99PT1;Q5XI73	Rho GDP-dissociation inhibitor 1	ARHGDIA;Arhgdia	24.8422	25.2505	24.4207	NaN	NaN	22.2187	23.1896	23.0455	1	0	2	0	0	1	0	0	4
P55058	P55058	Phospholipid transfer protein	PLTP	NaN	NaN	25.2133	25.3	NaN	NaN	NaN	25.2289	0	0	2	0	0	0	0	2	4
P55285	P55285	Cadherin-6	CDH6	22.8951	NaN	NaN	NaN	NaN	NaN	NaN	NaN	1	0	0	1	0	0	1	1	4
P55290;Q9WTR5	P55290;Q9WTR5	Cadherin-13	CDH13;Cdh13	24.1273	23.6717	24.55	23.8208	NaN	NaN	23.891	NaN	0	0	4	0	0	0	0	0	4
P62249;Q9W237;Q2NFZ9	P62249	40S ribosomal protein S16	RPS16	NaN	NaN	NaN	NaN	NaN	NaN	24.732	24.6757	1	1	0	0	0	0	1	1	4
P68366	P68366	Tubulin alpha-4A chain	TUBA4A	24.7082	24.4808	25.0838	NaN	NaN	24.879	NaN	NaN	0	1	2	0	0	1	0	0	4
P98095	P98095	Fibulin-2	FBLN2	NaN	NaN	NaN	NaN	25.2825	24.0932	NaN	23.78	0	1	1	0	2	0	0	0	4
Q01518	Q01518	Adenylyl cyclase-associated protein 1	CAP1	22.0658	23.4907	22.3058	22.5747	22.6649	21.7802	21.863	22.4678	1	1	1	0	1	0	0	0	4
Q12884;P97321	Q12884	Prolyl endopeptidase FAP;Antiplasmin-cleaving enzyme FAP, soluble form	FAP	24.9819	24.6105	25.0204	NaN	NaN	NaN	24.6163	NaN	0	0	3	0	0	0	1	0	4
Q14019	Q14019	Coactosin-like protein	COTL1	NaN	25.5401	NaN	24.0626	NaN	24.2196	NaN	NaN	1	0	0	1	1	1	0	0	4
Q76LX8	Q76LX8	A disintegrin and metalloproteinase with thrombospondin motifs 13	ADAMTS13	NaN	NaN	23.6633	24.3512	24.4804	NaN	NaN	23.7267	0	0	0	2	1	0	0	1	4
Q86UX7	Q86UX7	Fermitin family homolog 3	FERMT3	NaN	NaN	24.5599	NaN	NaN	NaN	NaN	NaN	1	0	2	1	0	0	0	0	4
Q9NZR2	Q9NZR2	Low-density lipoprotein receptor-related protein 1B	LRP1B	NaN	NaN	NaN	NaN	NaN	29.7156	NaN	NaN	0	0	0	1	0	2	1	0	4
P02787	P02787	Serotransferrin	TF	NaN	NaN	NaN	NaN	26.7439	NaN	NaN	NaN	1	0	0	1	1	0	0	0	3
P60842;P0CQ71;P0CQ70;A6R3R5;Q1DQ20	P60842	Eukaryotic initiation factor 4A-I	EIF4A1	25.0581	23.7454	23.8083	23.047	NaN	NaN	23.4913	23.9066	2	1	0	0	0	0	0	0	3
O43505	O43505	Beta-1,4-glucuronyltransferase 1	B4GAT1	NaN	NaN	23.7451	24.2646	24.407	24.2345	24.1774	24.1696	0	0	2	0	0	0	0	1	3
O75531	O75531	Barrier-to-autointegration factor;Barrier-to-autointegration factor, N-terminally processed	BANF1	NaN	NaN	24.9375	24.2782	24.6842	24.9088	24.4022	24.215	0	0	1	1	0	1	0	0	3
O75882;Q9WU60	O75882;Q9WU60	Attractin	ATRN;Atrn	NaN	NaN	24.4354	23.783	NaN	NaN	24.0466	NaN	0	0	1	1	0	0	1	0	3
P02545	P02545	Prelamin-A/C;Lamin-A/C	LMNA	20.9227	NaN	22.2727	21.9185	21.2076	20.8973	22.579	23.0812	0	0	2	0	0	0	1	0	3
P02790	P02790	Hemopexin	HPX	NaN	NaN	NaN	NaN	NaN	24.9174	NaN	NaN	0	0	1	0	0	1	0	1	3
P06748	P06748	Nucleophosmin	NPM1	NaN	26.4904	25.1357	26.0176	25.7867	25.9741	24.2781	24.0997	1	1	1	0	0	0	0	0	3
P08648	P08648	Integrin alpha-5;Integrin alpha-5 heavy chain;Integrin alpha-5 light chain	ITGA5	25.8035	25.5626	25.1771	25.4703	NaN	NaN	NaN	NaN	1	0	2	0	0	0	0	0	3
P08865	P08865	40S ribosomal protein SA	Rpsa;RPSA	NaN	NaN	24.1275	NaN	24.7559	NaN	NaN	NaN	0	0	1	1	0	0	1	0	3
P09429;B2RPK0;P23497	P09429;B2RPK0	High mobility group protein B1;Putative high mobility group protein B1-like 1	Hmgb1;HMGB1;HMGB1P1	26.2667	NaN	NaN	NaN	NaN	NaN	NaN	NaN	3	0	0	0	0	0	0	0	3
P15502	P15502	Elastin	ELN	NaN	NaN	NaN	NaN	24.7104	NaN	NaN	NaN	0	0	1	0	0	0	1	1	3
P18085	P18085	ADP-ribosylation factor 4	ARF4	25.6569	24.9855	NaN	NaN	NaN	NaN	NaN	NaN	1	1	0	0	1	0	0	0	3
P20340;P17608;Q9NRW1;Q14964	P20340;P17608;Q9NRW1	Ras-related protein Rab-6A;GTP-binding protein ryh1;Ras-related protein Rab-6B	RAB6A;ryh1;RAB6B	NaN	NaN	NaN	24.3157	NaN	NaN	NaN	NaN	1	0	1	1	0	0	0	0	3
P25789	P25789	Proteasome subunit alpha type-4	PSMA4	NaN	NaN	24.6054	NaN	24.6087	NaN	24.0184	24.1116	0	0	2	1	0	0	0	0	3
P29401	P29401	Transketolase	TKT	24.5716	24.6837	22.4725	23.867	24.2023	NaN	23.7876	23.8923	0	0	0	1	0	0	1	1	3
P30479;P30480;P30460;P30466;P30462;P18463;P30488;P30487;P30483;P30481;Q95365;Q29836;Q29718;P30475;P30382	P30479;P30480;P30460;P30466;P30462;P18463;P30488;P30487;P30483;P30481;Q95365;Q29836;Q29718;P30475	HLA class I histocompatibility antigen, B-41 alpha chain;HLA class I histocompatibility antigen, B-42 alpha chain;HLA class I histocompatibility antigen, B-8 alpha chain;HLA class I histocompatibility antigen, B-18 alpha chain;HLA class I histocompatibility antigen, B-14 alpha chain;HLA class I histocompatibility antigen, B-37 alpha chain;HLA class I histocompatibility antigen, B-50 alpha chain;H…	HLA-B	NaN	NaN	24.418	NaN	NaN	NaN	NaN	NaN	1	1	0	0	0	0	1	0	3
P46777	P46777	60S ribosomal protein L5	RPL5	25.3494	NaN	NaN	NaN	NaN	NaN	NaN	NaN	2	1	0	0	0	0	0	0	3
P48307	P48307	Tissue factor pathway inhibitor 2	TFPI2	23.9453	NaN	NaN	NaN	NaN	NaN	NaN	NaN	2	0	0	0	1	0	0	0	3
P55263	P55263	Adenosine kinase	ADK	25.6507	NaN	NaN	NaN	24.5902	NaN	24.9348	25.0242	1	0	0	0	0	0	1	1	3
P60981	P60981	Destrin	DSTN	24.3072	NaN	24.1976	23.35	23.6445	NaN	NaN	23.3814	1	1	0	0	1	0	0	0	3
P67936;Q2TAC2	P67936	Tropomyosin alpha-4 chain	TPM4	23.2781	23.1078	24.0372	23.8535	21.0735	22.6395	22.2539	21.8799	0	0	2	1	0	0	0	0	3
Q03135;P56539	Q03135	Caveolin-1	CAV1	24.7657	25.8284	24.0943	NaN	NaN	NaN	NaN	23.3931	1	1	1	0	0	0	0	0	3
Q12860	Q12860	Contactin-1	CNTN1	NaN	23.9252	24.1728	23.981	24.2006	NaN	24.064	24.0547	0	0	2	0	0	0	1	0	3
Q15907;P62491;P57735	Q15907;P62491	Ras-related protein Rab-11B;Ras-related protein Rab-11A	RAB11B;RAB11A	24.6416	24.0505	24.3486	23.7289	24.4999	NaN	24.0398	23.6851	1	0	1	0	0	0	0	1	3
Q16555	Q16555	Dihydropyrimidinase-related protein 2	DPYSL2	25.3595	NaN	24.0659	23.263	NaN	NaN	NaN	NaN	0	0	3	0	0	0	0	0	3
Q16853;O75106	Q16853;O75106	Membrane primary amine oxidase;Retina-specific copper amine oxidase	AOC3;AOC2	NaN	NaN	NaN	NaN	NaN	24.6642	NaN	NaN	0	0	1	1	0	1	0	0	3
Q969P0	Q969P0	Immunoglobulin superfamily member 8	IGSF8	24.5758	24.573	NaN	NaN	NaN	NaN	NaN	NaN	2	1	0	0	0	0	0	0	3
Q9BUD6	Q9BUD6	Spondin-2	SPON2	NaN	NaN	24.3497	NaN	NaN	NaN	NaN	NaN	0	0	2	0	0	0	0	1	3
Q9NS15	Q9NS15	Latent-transforming growth factor beta-binding protein 3	LTBP3	22.3806	NaN	NaN	NaN	NaN	NaN	NaN	NaN	0	0	2	0	0	0	0	1	3
Q9Y696;O15247	Q9Y696	Chloride intracellular channel protein 4	CLIC4	24.5892	24.9757	23.5554	22.9257	23.1329	21.8803	23.303	23.8366	1	0	1	0	1	0	0	0	3
O60645	O60645	Exocyst complex component 3	EXOC3	NaN	NaN	NaN	NaN	23.1934	NaN	NaN	NaN	0	0	0	0	0	0	1	1	2
O75083;Q5RKI0	O75083;Q5RKI0	WD repeat-containing protein 1	WDR1;Wdr1	23.7033	23.6592	24.6162	24.137	23.7481	22.8999	24.7545	23.3826	0	1	1	0	0	0	0	0	2
P00450	P00450	Ceruloplasmin	CP	NaN	NaN	NaN	NaN	NaN	24.1493	NaN	NaN	0	0	0	0	0	2	0	0	2
P01137;P54831	P01137;P54831	Transforming growth factor beta-1;Latency-associated peptide	TGFB1	NaN	NaN	NaN	NaN	NaN	NaN	NaN	24.3355	1	0	0	0	0	0	0	1	2
P01213	P01213	Proenkephalin-B;Alpha-neoendorphin;Beta-neoendorphin;Big dynorphin;Dynorphin A(1-17);Dynorphin A(1-13);Dynorphin A(1-8);Leu-enkephalin;Rimorphin;Leumorphin	PDYN	NaN	NaN	NaN	NaN	NaN	23.9493	NaN	NaN	0	0	0	0	1	0	0	1	2
P05023;P13637;P50993;Q13733;P20648;P54707	P05023	Sodium/potassium-transporting ATPase subunit alpha-1	ATP1A1	26.2466	26.0195	NaN	NaN	24.5692	NaN	23.9508	23.4302	1	1	0	0	0	0	0	0	2
P08195;Q7YQK3;P10852;Q794F9	P08195	4F2 cell-surface antigen heavy chain	SLC3A2	NaN	NaN	26.1727	NaN	NaN	NaN	25.5935	25.426	0	1	1	0	0	0	0	0	2
P09211	P09211	Glutathione S-transferase P	GSTP1	NaN	NaN	25.6141	24.4835	NaN	NaN	23.9554	NaN	0	0	2	0	0	0	0	0	2
P12955	P12955	Xaa-Pro dipeptidase	PEPD	NaN	NaN	25.2834	26.047	25.9798	26.1304	NaN	26.1359	0	0	2	0	0	0	0	0	2
P16401;P43276	P16401;P43276	Histone H1.5	HIST1H1B;Hist1h1b	NaN	NaN	24.53	NaN	NaN	NaN	NaN	NaN	0	0	2	0	0	0	0	0	2
P17302	P17302	Gap junction alpha-1 protein	GJA1	NaN	NaN	23.0899	NaN	NaN	NaN	NaN	NaN	0	0	1	0	1	0	0	0	2
P19338	P19338	Nucleolin	NCL	24.1688	24.3831	21.8237	NaN	22.9981	NaN	21.1668	24.1246	1	1	0	0	0	0	0	0	2
P25786;O42265	P25786;O42265	Proteasome subunit alpha type-1	PSMA1	23.9864	NaN	24.9715	23.8508	24.2176	23.8065	23.8587	24.8831	0	0	2	0	0	0	0	0	2
P25788	P25788	Proteasome subunit alpha type-3	PSMA3	NaN	NaN	24.6302	25.2052	NaN	25.8056	25.7114	25.6573	0	0	0	1	1	0	0	0	2
P28066	P28066	Proteasome subunit alpha type-5	PSMA5	26.0309	25.8769	25.6644	26.1358	26.014	NaN	NaN	25.5282	0	0	2	0	0	0	0	0	2
P35625;P39876	P35625;P39876	Metalloproteinase inhibitor 3	TIMP3;Timp3	24.6604	NaN	NaN	NaN	NaN	NaN	NaN	NaN	1	0	1	0	0	0	0	0	2
P36871;P00949	P36871;P00949	Phosphoglucomutase-1	PGM1	NaN	NaN	24.724	NaN	24.8227	NaN	NaN	NaN	0	0	1	0	0	0	0	1	2
P51149	P51149	Ras-related protein Rab-7a	RAB7A	26.6436	NaN	NaN	NaN	NaN	NaN	25.3683	NaN	1	0	1	0	0	0	0	0	2
P53634	P53634	Dipeptidyl peptidase 1;Dipeptidyl peptidase 1 exclusion domain chain;Dipeptidyl peptidase 1 heavy chain;Dipeptidyl peptidase 1 light chain	CTSC	NaN	NaN	25.8764	NaN	NaN	NaN	NaN	24.5009	0	0	2	0	0	0	0	0	2
P56199	P56199	Integrin alpha-1	ITGA1	25.6706	25.4137	24.2213	NaN	NaN	NaN	NaN	NaN	2	0	0	0	0	0	0	0	2
P60953;P17081;Q9H4E5	P60953	Cell division control protein 42 homolog	CDC42	24.8432	NaN	23.7041	23.5827	24.0115	NaN	NaN	24.1491	1	0	0	1	0	0	0	0	2
P62328	P62328	Thymosin beta-4;Hematopoietic system regulatory peptide	TMSB4X	NaN	NaN	26.6118	NaN	NaN	NaN	NaN	NaN	0	0	2	0	0	0	0	0	2
P62879;P29387	P62879;P29387	Guanine nucleotide-binding protein G(I)/G(S)/G(T) subunit beta-2;Guanine nucleotide-binding protein subunit beta-4	Gnb2;GNB2;Gnb4	27.324	26.6622	NaN	24.3072	24.9423	NaN	NaN	25.0423	1	0	1	0	0	0	0	0	2
Q02388;Q16478	Q02388;Q16478	Collagen alpha-1(VII) chain;Glutamate receptor ionotropic, kainate 5	COL7A1;GRIK5	NaN	NaN	22.8882	NaN	NaN	NaN	NaN	NaN	0	0	1	0	0	0	0	1	2
Q07955;Q6NYA0;Q7SXP4	Q07955;Q6NYA0;Q7SXP4	Serine/arginine-rich splicing factor 1;Serine/arginine-rich splicing factor 1B;Serine/arginine-rich splicing factor 1A	SRSF1;srsf1b;srsf1a	25.5052	25.4723	NaN	NaN	24.3402	24.3016	25.274	24.3142	1	0	0	0	0	0	1	0	2
Q13740;Q9BH13;Q61490	Q13740;Q9BH13	CD166 antigen	ALCAM	NaN	NaN	NaN	NaN	NaN	NaN	NaN	24.3224	1	1	0	0	0	0	0	0	2
Q14117	Q14117	Dihydropyrimidinase	DPYS	24.2096	24.1131	24.847	NaN	NaN	NaN	NaN	NaN	0	0	2	0	0	0	0	0	2
Q15293;O93434	Q15293	Reticulocalbin-1	RCN1	NaN	24.0513	23.9859	23.6587	NaN	25.3401	NaN	23.3473	0	0	2	0	0	0	0	0	2
Q15555	Q15555	Microtubule-associated protein RP/EB family member 2	MAPRE2	NaN	NaN	NaN	24.5961	NaN	NaN	24.0239	NaN	0	0	0	0	0	0	2	0	2
Q16658;Q61553	Q16658;Q61553	Fascin	FSCN1;Fscn1	21.8852	NaN	22.7546	21.0839	22.0218	21.7795	21.9353	21.8331	0	0	1	0	0	0	0	1	2
Q6NZI2	Q6NZI2	Polymerase I and transcript release factor	PTRF	24.5298	23.8899	NaN	NaN	NaN	NaN	NaN	NaN	2	0	0	0	0	0	0	0	2
Q6YHK3	Q6YHK3	CD109 antigen	CD109	24.3493	24.5083	24.9843	24.6667	NaN	NaN	NaN	NaN	0	0	2	0	0	0	0	0	2
Q7Z5L7	Q7Z5L7	Podocan	PODN	NaN	NaN	23.789	NaN	NaN	NaN	NaN	NaN	0	0	2	0	0	0	0	0	2
Q9H299;Q91VW3	Q9H299;Q91VW3	SH3 domain-binding glutamic acid-rich-like protein 3	SH3BGRL3;Sh3bgrl3	NaN	25.1108	26.7533	NaN	NaN	NaN	NaN	NaN	1	0	1	0	0	0	0	0	2
Q9H0U4;Q92928	Q9H0U4;Q92928	Ras-related protein Rab-1B;Putative Ras-related protein Rab-1C	RAB1B;RAB1C	25.768	26.2348	24.8797	28.1597	27.6997	NaN	NaN	NaN	1	1	0	0	0	0	0	0	2
Q9H4M9	Q9H4M9	EH domain-containing protein 1	EHD1	25.3439	24.6307	NaN	24.6019	23.8807	NaN	24.2809	24.3472	1	1	0	0	0	0	0	0	2
Q9UBI6	Q9UBI6	Guanine nucleotide-binding protein G(I)/G(S)/G(O) subunit gamma-12	GNG12	NaN	NaN	24.4381	NaN	NaN	NaN	NaN	NaN	0	1	1	0	0	0	0	0	2

## Sheet: Table S3
Table S3: Proteins identified in a single EVs group.
NL-1
Protein IDs	Majority protein IDs	Protein names	Gene names	NL-1.1	NL-1.2	MS/MS count
P55285	P55285	Cadherin-6	CDH6	22.8951	NaN	4
P09429;B2RPK0;P23497	P09429;B2RPK0	High mobility group protein B1;Putative high mobility group protein B1-like 1	Hmgb1;HMGB1;HMGB1P1	26.2667	NaN	3
P18085	P18085	ADP-ribosylation factor 4	ARF4	25.6569	24.9855	3
P46777	P46777	60S ribosomal protein L5	RPL5	25.3494	NaN	3
P48307	P48307	Tissue factor pathway inhibitor 2	TFPI2	23.9453	NaN	3
Q969P0	Q969P0	Immunoglobulin superfamily member 8	IGSF8	24.5758	24.573	3
Q9NS15	Q9NS15	Latent-transforming growth factor beta-binding protein 3	LTBP3	22.3806	NaN	3
P35625;P39876	P35625;P39876	Metalloproteinase inhibitor 3	TIMP3;Timp3	24.6604	NaN	2
Q6NZI2	Q6NZI2	Polymerase I and transcript release factor	PTRF	24.5298	23.8899	2
NL-2
Protein IDs	Majority protein IDs	Protein names	Gene names	NL-2.1	NL-2.2	MS/MS count
Q9NRN5	Q9NRN5	Olfactomedin-like protein 3	OLFML3	25.3719	24.9371	11
Q86UX7	Q86UX7	Fermitin family homolog 3	FERMT3	24.5599	NaN	4
P20340;P17608;Q9NRW1;Q14964	P20340;P17608;Q9NRW1	Ras-related protein Rab-6A;GTP-binding protein ryh1;Ras-related protein Rab-6B	RAB6A;ryh1;RAB6B	NaN	24.3157	3
P30479;P30480;P30460;P30466;P30462;P18463;P30488;P30487;P30483;P30481;Q95365;Q29836;Q29718;P30475;P30382	P30479;P30480;P30460;P30466;P30462;P18463;P30488;P30487;P30483;P30481;Q95365;Q29836;Q29718;P30475	HLA class I histocompatibility antigen, B-41 alpha chain;HLA class I histocompatibility antigen, B-42 alpha chain;HLA class I histocompatibility antigen, B-8 alpha chain;HLA class I histocompatibility antigen, B-18 alpha chain;HLA class I histocompatibility antigen, B-14 alpha chain;HLA class I histocompatibility antigen, B-37 alpha chain;HLA class I histocompatibility antigen, B-50 alpha chain;H…	HLA-B	24.418	NaN	3
Q9BUD6	Q9BUD6	Spondin-2	SPON2	24.3497	NaN	3
P16401;P43276	P16401;P43276	Histone H1.5	HIST1H1B;Hist1h1b	24.53	NaN	2
P17302	P17302	Gap junction alpha-1 protein	GJA1	23.0899	NaN	2
P62328	P62328	Thymosin beta-4;Hematopoietic system regulatory peptide	TMSB4X	26.6118	NaN	2
Q02388;Q16478	Q02388;Q16478	Collagen alpha-1(VII) chain;Glutamate receptor ionotropic, kainate 5	COL7A1;GRIK5	22.8882	NaN	2
Q7Z5L7	Q7Z5L7	Podocan	PODN	23.789	NaN	2
Q9UBI6	Q9UBI6	Guanine nucleotide-binding protein G(I)/G(S)/G(O) subunit gamma-12	GNG12	24.4381	NaN	2
IPF-1
Protein IDs	Majority protein IDs	Protein names	Gene names	IPF-1.1	IPF-1.2	MS/MS count
P02787	P02787	Serotransferrin	TF	26.7439	NaN	3
Q15389	Q15389	Angiopoietin-1	ANGPT1	24.924	NaN	6
Q16853;O75106	Q16853;O75106	Membrane primary amine oxidase;Retina-specific copper amine oxidase	AOC3;AOC2	NaN	24.6642	3
O60645	O60645	Exocyst complex component 3	EXOC3	23.1934	NaN	5
Q9NZR2	Q9NZR2	Low-density lipoprotein receptor-related protein 1B	LRP1B	NaN	29.7156	4
P00450	P00450	Ceruloplasmin	CP	NaN	24.1493	2
P01213	P01213	Proenkephalin-B;Alpha-neoendorphin;Beta-neoendorphin;Big dynorphin;Dynorphin A(1-17);Dynorphin A(1-13);Dynorphin A(1-8);Leu-enkephalin;Rimorphin;Leumorphin	PDYN	NaN	23.9493	7
P01266	P01266	Thyroglobulin	TG	25.542	NaN	4
P02790	P02790	Hemopexin	HPX	NaN	24.9174	3
P15502	P15502	Elastin	ELN	24.7104	NaN	3
IPF-2
Protein IDs	Majority protein IDs	Protein names	Gene names	IPF-2.1	IPH-2.2	MS/MS count
O14786	O14786	Neuropilin-1	NRP1	NaN	24.6219	6
P01137;P54831	P01137;P54831	Transforming growth factor beta-1;Latency-associated peptide	TGFB1	NaN	24.3355	2
P62249;Q9W237;Q2NFZ9	P62249	40S ribosomal protein S16	RPS16	24.732	24.6757	36
P49747	P49747	Cartilage oligomeric matrix protein	COMP	24.5485	NaN	5
Q13740;Q9BH13;Q61490	Q13740;Q9BH13	CD166 antigen	ALCAM	NaN	24.3224	31
Q9NRY6	Q9NRY6	Phospholipid scramblase 3	PLSCR3	NaN	25.3055	9

## Sheet: Table S4
Table S4: Proteins identified as differentially expressed (fold change ≥1 y ≤ -1 and p < 0.05) in IPF-1 vs. NL-1 comparison.
Up-regulate
SN	Uniprot Access. No.	Protein	Gene Name	Fold Change	p-value
1	Q14112	Nidogen-2	NID2	2.47046	0.00832574
2	Q16270	Insulin-like growth factor-binding protein 7	IGFBP7	2.23148	0.0200913
3	P35555	Fibrillin-1	FBN1	2.08255	0.0221487
4	P24043	Laminin subunit alpha-2	LAMA2	1.93166	0.0121557
5	P16035	Metalloproteinase inhibitor 2	TIMP2	1.22229	0.0127566
6	Q15113	Procollagen C-endopeptidase enhancer 1	PCOLCE	1.09031	0.00749053
7	Q08380	Galectin-3-binding protein	LGALS3BP	1.07744	0.0400431
Down-regulate
SN	Uniprot Access. No.	Protein	Gene Name	Fold Change	p-value
1	P26022	Pentraxin-related protein PTX3	PTX3	-1.21223	0.00629904
2	P08758	Annexin A5	ANXA5	-1.22225	0.0448127
3	P21589	5-nucleotidase	NT5E	-1.2638	2.8421e-05
4	P18206	Vinculin	VCL	-1.7278	0.00169336
5	P62873	Guanine nucleotide-binding protein G(I)/G(S)/G(T) subunit beta-1	GNB1	-1.94675	0.0160116
6	P07900	Heat shock protein HSP 90-alpha	HSP90AA1	-1.97625	0.00928805
7	P52565	Rho GDP-dissociation inhibitor 1	ARHGDIA	-2.45406	0.0126497
8	Q14315	Filamin-C	FLNC	-2.63847	0.0188036
9	P15144	Aminopeptidase N	ANPEP	-2.91372	0.00982317
10	P22105	Tenascin-X	TNXB	-5.96212	0.00739228

## Sheet: Table S5
Table S5: Proteins identified as differentially expressed (fold change ≥1 y ≤ -1 and p < 0.05) in IPF-1 vs. NL-2 comparison.
Up-regulate
SN	Uniprot Access. No.	Protein	Gene Name	Fold Change	p-value
1	Q7Z304	MAM domain-containing protein 2	MAMDC2	3.06409	0.00604466
2	P55268	Laminin subunit beta-2	LAMB2	2.45848	0.0180406
3	P24043	Laminin subunit alpha-2	LAMA2	2.15616	0.0171939
4	Q14764	Major vault protein	MVP	1.63177	0.0362683
5	P07996	Thrombospondin-1	THBS1	1.58014	0.0164434
Down-regulate
SN	Uniprot Access. No.	Protein	Gene Name	Fold Change	p-value
1	P14543	Nidogen-1	NID1	-1.09928	0.0427326
2	P04075	Fructose-bisphosphate aldolase A	ALDOA	-1.18617	0.0005316
3	P02545	Prelamin-A/C	LMNA	-1.23113	0.00976146
4	P08253	72 kDa type IV collagenase	MMP2	-1.24882	0.0161811
5	P39060	Collagen alpha-1(XVIII) chain	COL18A1	-1.35369	0.0106076
6	P62258	14-3-3 protein epsilon	YWHAE	-1.361	0.0212281
7	Q12805	EGF-containing fibulin-like extracellular matrix protein 1	EFEMP1	-1.46633	0.0315329
8	Q08629	Testican-1	SPOCK1	-1.55946	0.0255026
9	P60903	Protein S100-A10	S100A10	-1.67211	0.0466318
10	P20908	Collagen alpha-1(V) chain	COL5A1	-1.78868	0.029526
11	P08758	Annexin A5	ANXA5	-1.88844	0.0351226
12	P13611	Versican core protein	VCAN	-2.70487	0.00697302
13	P00736	Complement C1r subcomponent	C1R	-3.26707	0.033797
14	P50454	Serpin H1	SERPINH1	-3.4291	0.0162475

## Sheet: Table S6
Table S6: Proteins identified as differentially expressed (fold change ≥1 y ≤ -1 and p < 0.05) in IPF-2 vs. NL-1 comparison.
Up-regulate
SN	Uniprot Access. No.	Protein	Gene Name	Fold Change	p-value
1	A1L4H1	Soluble scavenger receptor cysteine-rich domain-containing protein SSC5D	SSC5D	6.09449	0.0146236
2	P21810	Biglycan	BGN	4.6255	0.00876465
3	P00736	Complement C1r subcomponent	C1R	3.81655	0.019741
4	P50454	Serpin H1	SERPINH1	3.51896	0.0158975
5	P07858	Cathepsin B	CTSB	3.20948	0.0496539
6	P13611	Versican core protein	VCAN	2.8678	0.0141829
7	P20908	Collagen alpha-1(V) chain	COL5A1	2.73086	0.00416554
8	P35052	Glypican-1	GPC1	2.58147	0.0238303
9	P09871	Complement C1s subcomponent	C1S	2.37931	0.00434452
10	Q9Y6C2	EMILIN-1	EMILIN1	2.34376	0.0143781
11	O00468	Agrin	AGRN	2.32082	0.0420343
12	Q14767	Latent-transforming growth factor beta-binding protein 2	LTBP2	2.28917	0.0245209
13	Q16610	Extracellular matrix protein 1	ECM1	2.27591	0.0393758
14	P14543	Nidogen-1	NID1	2.21991	0.00371016
15	Q15113	Procollagen C-endopeptidase enhancer 1	PCOLCE	2.2123	0.00102254
16	P02452	Collagen alpha-1(I) chain	COL1A1	2.13906	0.00586148
17	Q12805	EGF-containing fibulin-like extracellular matrix protein 1	EFEMP1	2.0935	0.00873864
18	P13639	Elongation factor 2	EEF2	1.94711	0.0340716
19	O15230	Laminin subunit alpha-5	LAMA5	1.93643	0.00718487
20	P39059	Collagen alpha-1(XV) chain	COL15A1	1.92659	0.00034837
21	Q12841	Follistatin-related protein 1	FSTL1	1.89658	0.0184575
22	P24821	Tenascin	TNC	1.80086	0.00766295
23	O76061	Stanniocalcin-2	STC2	1.78465	0.0146511
24	P01033	Metalloproteinase inhibitor 1	TIMP1	1.74996	0.0241482
25	P55268	Laminin subunit beta-2	LAMB2	1.74274	0.00339426
26	P24043	Laminin subunit alpha-2	LAMA2	1.66191	0.00961669
27	P08123	Collagen alpha-2(I) chain	COL1A2	1.62545	0.00610112
28	P05997	Collagen alpha-2(V) chain	COL5A2	1.58218	0.00184966
29	P35443	Thrombospondin-4	THBS4	1.53459	0.0117343
30	Q7Z7M9	Polypeptide N-acetylgalactosaminyltransferase 5	GALNT5	1.50771	0.0110502
31	O14818	Proteasome subunit alpha type-7	PSMA7	1.44618	0.0424114
32	O00391	Sulfhydryl oxidase 1	QSOX1	1.42105	0.00234189
33	Q8IUX7	Adipocyte enhancer-binding protein 1	AEBP1	1.38357	0.00355768
34	P35555	Fibrillin-1	FBN1	1.33464	0.0218307
35	Q16270	Insulin-like growth factor-binding protein 7	IGFBP7	1.2447	0.0186194
36	Q14112	Nidogen-2	NID2	1.19908	0.0340248
37	P02461	Collagen alpha-1(III) chain	COL3A1	1.14386	0.0205431
38	P12109	Collagen alpha-1(VI) chain	COL6A1	1.09832	0.00068768
Down-regulate
SN	Uniprot Access. No.	Protein	Gene Name	Fold Change	p-value
1	P00338	L-lactate dehydrogenase A chain	LDHA	-1.0042	0.00960757
2	P26038	Moesin	MSN	-1.31495	0.00450026
3	P52565	Rho GDP-dissociation inhibitor 1	ARHGDIA	-1.32185	0.030327
4	P07355	Annexin A2	ANXA2	-1.42708	0.00618083
5	P21589	5-nucleotidase	NT5E	-1.44409	0.00101504
6	P04083	Annexin A1	ANXA1	-1.49621	0.0439685
7	O00299	Chloride intracellular channel protein 1	CLIC1	-1.49997	0.0285799
8	Q14764	Major vault protein	MVP	-1.51018	0.00063455
9	P02794	Ferritin heavy chain	FTH1	-1.64028	0.0402599
10	P27105	Erythrocyte band 7 integral membrane protein	STOM	-1.70637	0.0284746
11	Q8N474	Secreted frizzled-related protein 1	SFRP1	-1.77067	0.0300805
12	P08758	Annexin A5	ANXA5	-1.81843	0.00728112
13	P05023	Sodium/potassium-transporting ATPase subunit alpha-1	ATP1A1	-1.83556	0.0404144
14	P17301	Integrin alpha-2	ITGA2	-1.91904	0.0004841
15	P62873	Guanine nucleotide-binding protein G(I)/G(S)/G(T) subunit beta-1	GNB1	-2.00737	0.0129679
16	Q14315	Filamin-C	FLNC	-2.59688	0.00484706
17	P24593	Insulin-like growth factor-binding protein 5	IGFBP5	-2.69109	0.0228356
18	P15144	Aminopeptidase N	ANPEP	-3.16723	0.00270105
19	P08133	Annexin A6	ANXA6	-3.27386	0.0267613
20	P17936	Insulin-like growth factor-binding protein 3	IGFBP3	-3.74474	0.00559682

## Sheet: Table S7
Table S7: Proteins identified as differentially expressed (fold change ≥1 y ≤ -1 and p < 0.05) in IPF-2 vs. NL-2 comparison.
Up-regulate
SN	Uniprot Access. No.	Protein	Gene Name	Fold Change	p-value
1	A1L4H1	Soluble scavenger receptor cysteine-rich domain-containing protein SSC5D	SSC5D	4.42998	0.00018498
2	P22105	Tenascin-X	TNXB	3.51996	0.0256509
3	P55268	Laminin subunit beta-2	LAMB2	3.45834	0.00515459
4	P78509	Reelin	RELN	3.10496	0.0318319
5	P10909	Clusterin	CLU	2.01477	0.0117894
6	O15230	Laminin subunit alpha-5	LAMA5	1.86741	0.0417219
7	Q8N474	Secreted frizzled-related protein 1	SFRP1	1.80474	0.0411723
8	P24043	Laminin subunit alpha-2	LAMA2	1.79876	0.0120162
9	P24821	Tenascin	TNC	1.76165	0.001235
10	Q14767	Latent-transforming growth factor beta-binding protein 2	LTBP2	1.65917	0.0027046
11	Q7Z304	MAM domain-containing protein 2	MAMDC2	1.57436	0.0277486
12	Q9Y6C2	EMILIN-1	EMILIN1	1.16927	0.00817005
13	Q8IUX7	Adipocyte enhancer-binding protein 1	AEBP1	1.08687	0.00343718
14	P06744	Glucose-6-phosphate isomerase	GPI	1.04624	0.0207227
15	P98160	Basement membrane-specific heparan sulfate proteoglycan core protein	HSPG2	1.04528	0.00350533
Down-regulate
SN	Uniprot Access. No.	Protein	Gene Name	Fold Change	p-value
1	Q13219	Pappalysin-1	PAPPA	-1.08371	0.0203316
2	P02462	Collagen alpha-1(IV) chain	COL4A1	-1.08839	0.0124663
3	P01023	Alpha-2-macroglobulin	A2M	-1.08958	0.00519696
4	P41221	Protein Wnt-5a	WNT5A	-1.32722	0.00054534
5	P07355	Annexin A2	ANXA2	-1.36469	0.0157469
6	P62805	Histone H4	HIST1H4A	-1.42032	0.30342
7	O95965	Integrin beta-like protein 1	ITGBL1	-1.47569	0.0482656
8	P08238	Heat shock protein HSP 90-beta	HSP90AB1	-1.60024	0.0168312
9	P39060	Collagen alpha-1(XVIII) chain	COL18A1	-1.70789	0.027686
10	P67936	Tropomyosin alpha-4 chain	TPM4	-1.97606	0.0148585
11	P04083	Annexin A1	ANXA1	-2.12167	0.0113384
12	P08758	Annexin A5	ANXA5	-2.57226	0.00094035
13	Q99880	Histone H2B type 1-L	HIST1H2BL	-2.64676	0.0175331

## Sheet: Table S8
Table S8: Proteins identified as differentially expressed (fold change ≥1 y ≤ -1 and p < 0.05) in two or more comparison.
SN	Uniprot Access. No.	Protein	Gene Name	IPF-1 vs NL-1		IPF-1 vs NL-2		IPF-2 vs NL-1		IPF-2 vs NL-2
				Fold Change	p-value	Fold Change	p-value	Fold Change	p-value	Fold Change	p-value
1	P24043	Laminin subunit alpha-2	LAMA2	1.93166	0.0121557	2.15616	0.0171939	1.66191	0.00961669	1.79876	0.0120162
2	P55268	Laminin subunit beta-2	LAMB2	NA	NA	2.45848	0.0180406	1.74274	0.00339426	3.45834	0.00515459
3	Q7Z304	MAM domain-containing protein 2	MAMDC2	NA	NA	3.06409	0.00604466	NA	NA	1.57436	0.0277486
4	A1L4H1	Soluble scavenger receptor cysteine-rich domain-containing protein SSC5D	SSC5D	NA	NA	NA	NA	6.09449	0.0146236	4.42998	0.00018498
5	P24821	Tenascin	TNC	NA	NA	NA	NA	1.80086	0.00766295	1.76165	0.001235
6	O15230	Laminin subunit alpha-5	LAMA5	NA	NA	NA	NA	1.93643	0.00718487	1.86741	0.0417219
7	Q14767	Latent-transforming growth factor beta-binding protein 2	LTBP2	NA	NA	NA	NA	2.28917	0.0245209	1.65917	0.0027046
8	Q9Y6C2	EMILIN-1	EMILIN1	NA	NA	NA	NA	2.34376	0.0143781	1.16927	0.00817005
9	Q8IUX7	Adipocyte enhancer-binding protein 1	AEBP1	NA	NA	NA	NA	1.38357	0.00355768	1.08687	0.00343718
10	Q15113	Procollagen C-endopeptidase enhancer 1	PCOLCE	1.09031	0.00749053	NA	NA	2.2123	0.00102254	NA	NA
11	P35555	Fibrillin-1	FBN1	2.08255	0.0221487	NA	NA	1.33464	0.0218307	NA	NA
12	Q16270	Insulin-like growth factor-binding protein 7	IGFBP7	2.23148	0.0200913	NA	NA	1.2447	0.0186194	NA	NA
13	Q14112	Nidogen-2	NID2	2.47046	0.00832574	NA	NA	1.19908	0.0340248	NA	NA
14	P08758	Annexin A5	ANXA5	-1.22225	0.0448127	-1.88844	0.0351226	-1.81843	0.00728112	-2.57226	0.00094035
15	P39060	Collagen alpha-1(XVIII) chain	COL18A1	NA	NA	-1.35369	0.0106076	NA	NA	-1.70789	0.027686
16	P07355	Annexin A2	ANXA2	NA	NA	NA	NA	-1.42708	0.00618083	-1.36469	0.0157469
17	P04083	Annexin A1	ANXA1	NA	NA	NA	NA	-1.49621	0.0439685	-2.12167	0.0113384
18	P52565	Rho GDP-dissociation inhibitor 1	ARHGDIA	-2.45406	0.0126497	NA	NA	-1.32185	0.030327	NA	NA
19	P21589	5-nucleotidase	NT5E	-1.2638	2.8421e-05	NA	NA	-1.44409	0.00101504	NA	NA
20	P62873	Guanine nucleotide-binding protein G(I)/G(S)/G(T) subunit beta-1	GNB1	-1.94675	0.0160116	NA	NA	-2.00737	0.0129679	NA	NA
21	Q14315	Filamin-C	FLNC	-2.63847	0.0188036	NA	NA	-2.59688	0.00484706	NA	NA
22	P15144	Aminopeptidase N	ANPEP	-2.91372	0.00982317	NA	NA	-3.16723	0.00270105	NA	NA
NA; NOT APLICABLE

## Sheet: Table S9
Table S9: GO enrichment (biological process) for up-regulated proteins in the pairwise comparison by using Genecodis
Comparison group IPF-1 vs NL-1
description	annotation_id	genes_found	input_size	term_genes	genes_universe	relative_enrichment	pval	pval_adj	genes
cell adhesion	GO:0007155	4	7	579	61686	60.8793	2.62917e-07	1.84042e-05	NID2,LGALS3BP,LAMA2,IGFBP7
extracellular matrix organization	GO:0030198	3	7	245	61686	107.906	2.14079e-06	7.49276e-05	NID2,LAMA2,FBN1
negative regulation of osteoclast development	GO:2001205	1	7	5	61686	1762.46	0.000567279	0.00330913	FBN1
negative regulation of metallopeptidase activity	GO:1905049	1	7	5	61686	1762.46	0.000567279	0.00330913	TIMP2
post-translational protein modification	GO:0043687	2	7	301	61686	58.5534	0.000490363	0.00343254	IGFBP7,FBN1
sequestering of BMP in extracellular matrix	GO:0035582	1	7	4	61686	2203.07	0.000453846	0.00352991	FBN1
sequestering of TGFbeta in extracellular matrix	GO:0035583	1	7	4	61686	2203.07	0.000453846	0.00352991	FBN1
regulation of Rap protein signal transduction	GO:0032487	1	7	4	61686	2203.07	0.000453846	0.00352991	TIMP2
post-embryonic eye morphogenesis	GO:0048050	1	7	4	61686	2203.07	0.000453846	0.00352991	FBN1
response to cortisol	GO:0051414	1	7	4	61686	2203.07	0.000453846	0.00352991	IGFBP7
positive regulation of synaptic transmission, cholinergic	GO:0032224	1	7	2	61686	4406.14	0.000226945	0.00397153	LAMA2
negative regulation of cell population proliferation	GO:0008285	2	7	438	61686	40.2387	0.00103173	0.00401226	TIMP2,IGFBP7
positive regulation of adenylate cyclase activity	GO:0045762	1	7	10	61686	881.229	0.00113428	0.00417894	TIMP2
Schwann cell differentiation	GO:0014037	1	7	9	61686	979.143	0.0010209	0.00420372	LAMA2
cellular response to insulin-like growth factor stimulus	GO:1990314	1	7	9	61686	979.143	0.0010209	0.00420372	FBN1
embryonic eye morphogenesis	GO:0048048	1	7	9	61686	979.143	0.0010209	0.00420372	FBN1
negative regulation of membrane protein ectodomain proteolysis	GO:0051045	1	7	8	61686	1101.54	0.000907514	0.00453757	TIMP2
regulation of steroid biosynthetic process	GO:0050810	1	7	8	61686	1101.54	0.000907514	0.00453757	IGFBP7
cellular protein metabolic process	GO:0044267	2	7	198	61686	89.013	0.000213001	0.00497003	IGFBP7,FBN1
positive regulation of peptidase activity	GO:0010952	1	7	15	61686	587.486	0.00170101	0.00541231	PCOLCE
protein kinase A signaling	GO:0010737	1	7	15	61686	587.486	0.00170101	0.00541231	FBN1
basement membrane organization	GO:0071711	1	7	14	61686	629.449	0.00158769	0.0055569	NID2
activation of protein kinase A activity	GO:0034199	1	7	19	61686	463.805	0.00215419	0.00655624	FBN1
regulation of embryonic development	GO:0045995	1	7	21	61686	419.633	0.00238072	0.00694377	LAMA2
cell adhesion mediated by integrin	GO:0033627	1	7	22	61686	400.558	0.00249397	0.00698311	FBN1
negative regulation of Ras protein signal transduction	GO:0046580	1	7	25	61686	352.491	0.00283364	0.00734647	TIMP2
negative regulation of osteoclast differentiation	GO:0045671	1	7	25	61686	352.491	0.00283364	0.00734647	FBN1
negative regulation of proteolysis	GO:0045861	1	7	26	61686	338.934	0.00294684	0.0073671	TIMP2
metanephros development	GO:0001656	1	7	31	61686	284.267	0.00351269	0.00793187	FBN1
cellular response to hormone stimulus	GO:0032870	1	7	30	61686	293.743	0.00339954	0.00793226	IGFBP7
maintenance of blood-brain barrier	GO:0035633	1	7	30	61686	293.743	0.00339954	0.00793226	LAMA2
embryo implantation	GO:0007566	1	7	34	61686	259.185	0.00385206	0.00842639	IGFBP7
negative regulation of mitotic cell cycle	GO:0045930	1	7	37	61686	238.17	0.00419134	0.00889072	TIMP2
tissue development	GO:0009888	1	7	41	61686	214.934	0.00464355	0.00956026	LAMA2
response to heat	GO:0009408	1	7	44	61686	200.279	0.0049826	0.0099652	IGFBP7
regulation of signal transduction	GO:0009966	1	7	47	61686	187.495	0.00532155	0.0100678	IGFBP7
response to retinoic acid	GO:0032526	1	7	46	61686	191.571	0.00520857	0.0101278	IGFBP7
cellular defense response	GO:0006968	1	7	52	61686	169.467	0.00588624	0.010565	LGALS3BP
response to cytokine	GO:0034097	1	7	51	61686	172.79	0.00577332	0.0106351	TIMP2
regulation of cell adhesion	GO:0030155	1	7	54	61686	163.19	0.00611204	0.0106961	LAMA2
glucose metabolic process	GO:0006006	1	7	60	61686	146.871	0.00678917	0.010801	FBN1
camera-type eye development	GO:0043010	1	7	59	61686	149.361	0.00667634	0.0108685	FBN1
cellular response to transforming growth factor beta stimulus	GO:0071560	1	7	59	61686	149.361	0.00667634	0.0108685	FBN1
response to hormone	GO:0009725	1	7	57	61686	154.602	0.00645065	0.0110133	TIMP2
extracellular matrix disassembly	GO:0022617	1	7	65	61686	135.574	0.00735315	0.0114382	TIMP2
regulation of cell growth	GO:0001558	1	7	72	61686	122.393	0.00814225	0.0123904	IGFBP7
response to organic substance	GO:0010033	1	7	85	61686	103.674	0.00960631	0.0143073	TIMP2
positive regulation of neuron differentiation	GO:0045666	1	7	91	61686	96.8383	0.0102814	0.0146877	TIMP2
cell-matrix adhesion	GO:0007160	1	7	90	61686	97.9143	0.0101689	0.0148297	NID2
regulation of cell migration	GO:0030334	1	7	101	61686	87.2504	0.0114057	0.0153538	LAMA2
muscle organ development	GO:0007517	1	7	100	61686	88.1229	0.0112933	0.0155006	LAMA2
negative regulation of peptidase activity	GO:0010466	1	7	99	61686	89.013	0.0111809	0.0156533	TIMP2
signal transduction	GO:0007165	2	7	1540	61686	11.4445	0.0120329	0.0158925	LGALS3BP,FBN1
glucose homeostasis	GO:0042593	1	7	112	61686	78.6811	0.0126411	0.0163866	FBN1
platelet degranulation	GO:0002576	1	7	123	61686	71.6446	0.0138752	0.0170398	LGALS3BP
response to organic cyclic compound	GO:0014070	1	7	121	61686	72.8288	0.013651	0.0170637	IGFBP7
positive regulation of MAPK cascade	GO:0043410	1	7	121	61686	72.8288	0.013651	0.0170637	TIMP2
kidney development	GO:0001822	1	7	131	61686	67.2694	0.0147719	0.0172339	FBN1
anatomical structure morphogenesis	GO:0009653	1	7	129	61686	68.3123	0.0145478	0.0172601	FBN1
negative regulation of endopeptidase activity	GO:0010951	1	7	128	61686	68.846	0.0144358	0.0174225	TIMP2
skeletal system development	GO:0001501	1	7	138	61686	63.8571	0.015556	0.0178511	FBN1
central nervous system development	GO:0007417	1	7	145	61686	60.7744	0.0163395	0.0184478	TIMP2
animal organ morphogenesis	GO:0009887	1	7	163	61686	54.0631	0.0183518	0.0203909	LAMA2
aging	GO:0007568	1	7	167	61686	52.7682	0.0187985	0.0205609	TIMP2
axon guidance	GO:0007411	1	7	225	61686	39.1657	0.0252561	0.0271988	LAMA2
heart development	GO:0007507	1	7	234	61686	37.6593	0.0262548	0.0274304	FBN1
endocytosis	GO:0006897	1	7	231	61686	38.1484	0.025922	0.027493	LGALS3BP
response to drug	GO:0042493	1	7	279	61686	31.5853	0.0312355	0.0321542	TIMP2
Comparison group IPF-1 vs NL-2
description	annotation_id	genes_found	input_size	term_genes	genes_universe	relative_enrichment	pval	pval_adj	genes
extracellular matrix organization	GO:0030198	3	5	245	61686	151.068	6.15268e-07	6.27573e-05	THBS1,LAMB2,LAMA2
tissue development	GO:0009888	2	5	41	61686	601.815	4.30456e-06	0.000219532	LAMB2,LAMA2
cell adhesion	GO:0007155	3	5	579	61686	63.9233	8.11223e-06	0.000275816	THBS1,LAMB2,LAMA2
negative regulation of antigen processing and presentation of peptide or polysaccharide antigen via MHC class II	GO:0002581	1	5	1	61686	12337.2	8.10557e-05	0.0011811	THBS1
metanephric glomerular basement membrane development	GO:0072274	1	5	1	61686	12337.2	8.10557e-05	0.0011811	LAMB2
axon extension involved in regeneration	GO:0048677	1	5	1	61686	12337.2	8.10557e-05	0.0011811	LAMB2
cell migration	GO:0016477	2	5	251	61686	98.3044	0.000163583	0.00151686	THBS1,LAMB2
metanephric glomerular visceral epithelial cell development	GO:0072249	1	5	2	61686	6168.6	0.000162106	0.00165348	LAMB2
positive regulation of synaptic transmission, cholinergic	GO:0032224	1	5	2	61686	6168.6	0.000162106	0.00165348	LAMA2
axon guidance	GO:0007411	2	5	225	61686	109.664	0.000131499	0.00167661	LAMB2,LAMA2
animal organ morphogenesis	GO:0009887	2	5	163	61686	151.377	6.90348e-05	0.00176039	LAMB2,LAMA2
negative regulation of endothelial cell chemotaxis	GO:2001027	1	5	3	61686	4112.4	0.000243151	0.0019078	THBS1
negative regulation of nitric oxide mediated signal transduction	GO:0010751	1	5	3	61686	4112.4	0.000243151	0.0019078	THBS1
negative regulation of long-chain fatty acid import across plasma membrane	GO:0010748	1	5	4	61686	3084.3	0.000324191	0.00206672	THBS1
negative regulation of dendritic cell antigen processing and presentation	GO:0002605	1	5	4	61686	3084.3	0.000324191	0.00206672	THBS1
ERBB signaling pathway	GO:0038127	1	5	4	61686	3084.3	0.000324191	0.00206672	MVP
cell morphogenesis involved in differentiation	GO:0000904	1	5	5	61686	2467.44	0.000405226	0.00229628	LAMB2
positive regulation of transforming growth factor beta1 production	GO:0032914	1	5	5	61686	2467.44	0.000405226	0.00229628	THBS1
negative regulation of plasminogen activation	GO:0010757	1	5	6	61686	2056.2	0.000486255	0.0024799	THBS1
negative regulation of cGMP-mediated signaling	GO:0010754	1	5	6	61686	2056.2	0.000486255	0.0024799	THBS1
behavioral response to pain	GO:0048266	1	5	11	61686	1121.56	0.000891323	0.0030305	THBS1
negative regulation of protein autophosphorylation	GO:0031953	1	5	11	61686	1121.56	0.000891323	0.0030305	MVP
engulfment of apoptotic cell	GO:0043652	1	5	11	61686	1121.56	0.000891323	0.0030305	THBS1
positive regulation of extrinsic apoptotic signaling pathway via death domain receptors	GO:1902043	1	5	10	61686	1233.72	0.00081032	0.00306121	THBS1
negative regulation of fibrinolysis	GO:0051918	1	5	10	61686	1233.72	0.00081032	0.00306121	THBS1
chronic inflammatory response	GO:0002544	1	5	10	61686	1233.72	0.00081032	0.00306121	THBS1
basement membrane assembly	GO:0070831	1	5	10	61686	1233.72	0.00081032	0.00306121	LAMB2
positive regulation of transforming growth factor beta production	GO:0071636	1	5	10	61686	1233.72	0.00081032	0.00306121	THBS1
Schwann cell development	GO:0014044	1	5	8	61686	1542.15	0.000648298	0.00314888	LAMB2
response to magnesium ion	GO:0032026	1	5	12	61686	1028.1	0.000972321	0.00319925	THBS1
Schwann cell differentiation	GO:0014037	1	5	9	61686	1370.8	0.000729312	0.00338135	LAMA2
positive regulation of fibroblast migration	GO:0010763	1	5	14	61686	881.229	0.0011343	0.00361558	THBS1
negative regulation of protein tyrosine kinase activity	GO:0061099	1	5	15	61686	822.48	0.00121528	0.00364585	MVP
positive regulation of blood coagulation	GO:0030194	1	5	15	61686	822.48	0.00121528	0.00364585	THBS1
astrocyte development	GO:0014002	1	5	16	61686	771.075	0.00129626	0.00377767	LAMB2
positive regulation of macrophage chemotaxis	GO:0010759	1	5	17	61686	725.718	0.00137723	0.00390216	THBS1
negative regulation of interleukin-12 production	GO:0032695	1	5	18	61686	685.4	0.0014582	0.00391411	THBS1
negative regulation of focal adhesion assembly	GO:0051895	1	5	18	61686	685.4	0.0014582	0.00391411	THBS1
positive regulation of chemotaxis	GO:0050921	1	5	19	61686	649.326	0.00153916	0.00402549	THBS1
regulation of embryonic development	GO:0045995	1	5	21	61686	587.486	0.00170107	0.00413116	LAMA2
negative regulation of cell-matrix adhesion	GO:0001953	1	5	21	61686	587.486	0.00170107	0.00413116	THBS1
positive regulation of macrophage activation	GO:0043032	1	5	20	61686	616.86	0.00162012	0.00413129	THBS1
negative regulation of fibroblast growth factor receptor signaling pathway	GO:0040037	1	5	22	61686	560.782	0.00178201	0.0042271	THBS1
positive regulation of endothelial cell apoptotic process	GO:2000353	1	5	24	61686	514.05	0.00194389	0.00440614	THBS1
negative regulation of blood vessel endothelial cell proliferation involved in sprouting angiogenesis	GO:1903588	1	5	24	61686	514.05	0.00194389	0.00440614	THBS1
negative regulation of endothelial cell migration	GO:0010596	1	5	25	61686	493.488	0.00202482	0.00448981	THBS1
negative regulation of sprouting angiogenesis	GO:1903671	1	5	27	61686	456.933	0.00218666	0.00474552	THBS1
peptide cross-linking	GO:0018149	1	5	28	61686	440.614	0.00226757	0.00481859	THBS1
positive regulation of phosphorylation	GO:0042327	1	5	31	61686	397.974	0.00251028	0.00502057	THBS1
positive regulation of transforming growth factor beta receptor signaling pathway	GO:0030511	1	5	31	61686	397.974	0.00251028	0.00502057	THBS1
maintenance of blood-brain barrier	GO:0035633	1	5	30	61686	411.24	0.00242938	0.00505709	LAMA2
response to testosterone	GO:0033574	1	5	34	61686	362.859	0.00275295	0.00510546	THBS1
neuromuscular junction development	GO:0007528	1	5	34	61686	362.859	0.00275295	0.00510546	LAMB2
sprouting angiogenesis	GO:0002040	1	5	34	61686	362.859	0.00275295	0.00510546	THBS1
positive regulation of reactive oxygen species metabolic process	GO:2000379	1	5	34	61686	362.859	0.00275295	0.00510546	THBS1
negative regulation of extrinsic apoptotic signaling pathway	GO:2001237	1	5	36	61686	342.7	0.00291469	0.00530891	THBS1
negative regulation of epidermal growth factor receptor signaling pathway	GO:0042059	1	5	37	61686	333.438	0.00299556	0.00536048	MVP
response to progesterone	GO:0032570	1	5	39	61686	316.338	0.00315728	0.00545835	THBS1
negative regulation of endothelial cell proliferation	GO:0001937	1	5	39	61686	316.338	0.00315728	0.00545835	THBS1
negative regulation of cell migration involved in sprouting angiogenesis	GO:0090051	1	5	41	61686	300.907	0.00331898	0.00554976	THBS1
negative regulation of blood vessel endothelial cell migration	GO:0043537	1	5	41	61686	300.907	0.00331898	0.00554976	THBS1
regulation of megakaryocyte differentiation	GO:0045652	1	5	45	61686	274.16	0.00364231	0.00599218	THBS1
cellular response to heat	GO:0034605	1	5	48	61686	257.025	0.00388475	0.00628959	THBS1
positive regulation of blood vessel endothelial cell migration	GO:0043536	1	5	51	61686	241.906	0.00412714	0.00657763	THBS1
regulation of cell adhesion	GO:0030155	1	5	54	61686	228.467	0.00436949	0.00685674	LAMA2
substrate adhesion-dependent cell spreading	GO:0034446	1	5	56	61686	220.307	0.00453103	0.0070025	LAMB2
positive regulation of smooth muscle cell proliferation	GO:0048661	1	5	59	61686	209.105	0.0047733	0.00705618	THBS1
response to calcium ion	GO:0051592	1	5	59	61686	209.105	0.0047733	0.00705618	THBS1
synapse organization	GO:0050808	1	5	59	61686	209.105	0.0047733	0.00705618	LAMB2
response to mechanical stimulus	GO:0009612	1	5	61	61686	202.249	0.00493479	0.00719069	THBS1
cellular response to growth factor stimulus	GO:0071363	1	5	63	61686	195.829	0.00509625	0.00732138	THBS1
response to unfolded protein	GO:0006986	1	5	67	61686	184.137	0.00541912	0.00737	THBS1
negative regulation of cysteine-type endopeptidase activity involved in apoptotic process	GO:0043154	1	5	67	61686	184.137	0.00541912	0.00737	THBS1
response to glucose	GO:0009749	1	5	68	61686	181.429	0.00549982	0.00738134	THBS1
positive regulation of endothelial cell migration	GO:0010595	1	5	66	61686	186.927	0.00533841	0.00745915	THBS1
retina development in camera-type eye	GO:0060041	1	5	66	61686	186.927	0.00533841	0.00745915	LAMB2
positive regulation of translation	GO:0045727	1	5	78	61686	158.169	0.00630658	0.00835417	THBS1
response to endoplasmic reticulum stress	GO:0034976	1	5	87	61686	141.807	0.00703221	0.00919596	THBS1
positive regulation of tumor necrosis factor production	GO:0032760	1	5	95	61686	129.865	0.00767686	0.00991189	THBS1
mRNA transport	GO:0051028	1	5	101	61686	122.15	0.00816012	0.0101504	MVP
regulation of cell migration	GO:0030334	1	5	101	61686	122.15	0.00816012	0.0101504	LAMA2
muscle organ development	GO:0007517	1	5	100	61686	123.372	0.00807959	0.0103015	LAMA2
platelet degranulation	GO:0002576	1	5	123	61686	100.302	0.00993049	0.0120584	THBS1
negative regulation of angiogenesis	GO:0016525	1	5	122	61686	101.125	0.00985007	0.0121049	THBS1
activation of MAPK activity	GO:0000187	1	5	129	61686	95.6372	0.0104129	0.0123502	THBS1
neuron projection development	GO:0031175	1	5	129	61686	95.6372	0.0104129	0.0123502	LAMB2
cell cycle arrest	GO:0007050	1	5	132	61686	93.4636	0.010654	0.0124909	THBS1
cellular response to tumor necrosis factor	GO:0071356	1	5	139	61686	88.7568	0.0112164	0.0130009	THBS1
positive regulation of angiogenesis	GO:0045766	1	5	151	61686	81.7033	0.01218	0.0139591	THBS1
response to hypoxia	GO:0001666	1	5	170	61686	72.5718	0.0137042	0.0155314	THBS1
positive regulation of protein kinase B signaling	GO:0051897	1	5	187	61686	65.9743	0.0150663	0.0168875	THBS1
visual perception	GO:0007601	1	5	200	61686	61.686	0.0161069	0.0176656	LAMB2
cellular protein metabolic process	GO:0044267	1	5	198	61686	62.3091	0.0159468	0.0176802	LAMB2
positive regulation of cell migration	GO:0030335	1	5	252	61686	48.9571	0.0202605	0.0219848	THBS1
response to drug	GO:0042493	1	5	279	61686	44.2194	0.0224116	0.024063	THBS1
post-translational protein modification	GO:0043687	1	5	301	61686	40.9874	0.0241616	0.0256717	LAMB2
immune response	GO:0006955	1	5	377	61686	32.7247	0.0301877	0.0317438	THBS1
inflammatory response	GO:0006954	1	5	403	61686	30.6134	0.0322424	0.0335585	THBS1
neutrophil degranulation	GO:0043312	1	5	475	61686	25.9731	0.0379143	0.0390632	MVP
negative regulation of apoptotic process	GO:0043066	1	5	509	61686	24.2381	0.0405834	0.041395	THBS1
positive regulation of cell population proliferation	GO:0008284	1	5	519	61686	23.7711	0.0413673	0.0417768	THBS1
protein transport	GO:0015031	1	5	615	61686	20.0605	0.0488667	0.0488667	MVP
Comparison group IPF-2 vs NL-1
description	annotation_id	genes_found	input_size	term_genes	genes_universe	relative_enrichment	pval	pval_adj	genes
extracellular matrix organization	GO:0030198	18	38	245	61686	119.264	1.00117e-33	3.37394e-31	NID2,EMILIN1,BGN,NID1,LAMB2,LAMA5,LAMA2,TNC,AGRN,FBN1,VCAN,COL15A1,COL6A1,COL5A2,COL5A1,COL3A1,COL1A2,COL1A1
cell adhesion	GO:0007155	13	38	579	61686	36.4475	1.67772e-17	2.82695e-15	NID2,EMILIN1,THBS4,NID1,LAMB2,LAMA5,LAMA2,IGFBP7,TNC,VCAN,COL15A1,COL6A1,COL5A1
post-translational protein modification	GO:0043687	10	38	302	61686	53.7522	2.85298e-15	3.20485e-13	FSTL1,STC2,TIMP1,QSOX1,PSMA7,LAMB2,IGFBP7,TNC,FBN1,VCAN
cellular protein metabolic process	GO:0044267	9	38	198	61686	73.7871	4.52778e-15	3.81466e-13	FSTL1,STC2,TIMP1,QSOX1,LAMB2,IGFBP7,TNC,FBN1,VCAN
collagen fibril organization	GO:0030199	7	38	86	61686	132.13	9.71577e-14	6.54843e-12	SERPINH1,COL6A1,COL5A2,COL5A1,COL3A1,COL1A2,COL1A1
skeletal system development	GO:0001501	6	38	138	61686	70.5789	2.92364e-10	1.64211e-08	FBN1,VCAN,COL5A2,COL3A1,COL1A2,COL1A1
tissue development	GO:0009888	4	38	41	61686	158.372	1.21912e-08	5.86918e-07	LAMB2,LAMA5,LAMA2,AGRN
skin development	GO:0043588	4	38	46	61686	141.158	1.96014e-08	7.33964e-07	COL5A2,COL5A1,COL3A1,COL1A1
collagen biosynthetic process	GO:0032964	3	38	9	61686	541.105	1.80684e-08	7.61131e-07	SERPINH1,COL5A1,COL1A1
cellular response to amino acid stimulus	GO:0071230	4	38	48	61686	135.276	2.33519e-08	7.86959e-07	COL6A1,COL5A2,COL1A2,COL1A1
supramolecular fiber organization	GO:0097435	3	38	12	61686	405.829	4.72616e-08	1.44792e-06	LTBP2,COL5A1,COL3A1
cell-matrix adhesion	GO:0007160	4	38	90	61686	72.1474	3.01026e-07	8.45383e-06	NID2,EMILIN1,NID1,COL3A1
negative regulation of endodermal cell differentiation	GO:1903225	2	38	2	61686	1623.32	3.69504e-07	9.57868e-06	COL5A2,COL5A1
cell migration	GO:0016477	5	38	251	61686	32.337	4.82063e-07	1.08304e-05	EMILIN1,LAMB2,LAMA5,GPC1,COL5A1
wound healing	GO:0042060	4	38	101	61686	64.2897	4.78682e-07	1.15226e-05	TIMP1,TNC,COL3A1,COL1A1
osteoblast differentiation	GO:0001649	4	38	111	61686	58.4979	6.99062e-07	1.4724e-05	TNC,VCAN,COL6A1,COL1A1
eye morphogenesis	GO:0048592	2	38	3	61686	1082.21	1.10808e-06	2.19661e-05	COL5A2,COL5A1
neuromuscular junction development	GO:0007528	3	38	34	61686	143.234	1.27354e-06	2.38434e-05	LAMB2,TNC,AGRN
glycosaminoglycan biosynthetic process	GO:0006024	3	38	37	61686	131.62	1.65153e-06	2.92929e-05	GALNT5,GPC1,AGRN
post-embryonic eye morphogenesis	GO:0048050	2	38	4	61686	811.658	2.2153e-06	3.73278e-05	EFEMP1,FBN1
animal organ morphogenesis	GO:0009887	4	38	163	61686	39.836	3.23328e-06	5.18865e-05	LAMB2,LAMA5,LAMA2,AGRN
blood vessel development	GO:0001568	3	38	55	61686	88.5445	5.53377e-06	8.47673e-05	COL5A1,COL1A2,COL1A1
response to peptide hormone	GO:0043434	3	38	58	61686	83.9646	6.50019e-06	9.52418e-05	STC2,TIMP1,COL1A1
response to mechanical stimulus	GO:0009612	3	38	61	61686	79.8352	7.57206e-06	0.000106324	TNC,COL3A1,COL1A1
axon guidance	GO:0007411	4	38	225	61686	28.8589	1.15404e-05	0.000155564	LAMB2,LAMA5,LAMA2,GPC1
embryonic eye morphogenesis	GO:0048048	2	38	9	61686	360.737	1.3266e-05	0.000165579	EFEMP1,FBN1
Schwann cell differentiation	GO:0014037	2	38	9	61686	360.737	1.3266e-05	0.000165579	LAMA2,GPC1
extracellular matrix assembly	GO:0085029	2	38	11	61686	295.148	2.02517e-05	0.000243743	QSOX1,COL1A2
skin morphogenesis	GO:0043589	2	38	12	61686	270.553	2.42926e-05	0.000272886	COL1A2,COL1A1
dermatan sulfate biosynthetic process	GO:0030208	2	38	12	61686	270.553	2.42926e-05	0.000272886	BGN,VCAN
chondroitin sulfate catabolic process	GO:0030207	2	38	14	61686	231.902	3.34682e-05	0.000352462	BGN,VCAN
basement membrane organization	GO:0071711	2	38	14	61686	231.902	3.34682e-05	0.000352462	NID2,NID1
signal transduction	GO:0007165	7	38	1540	61686	7.37871	3.82105e-05	0.00039021	STC2,TIMP1,THBS4,AGRN,FBN1,ECM1,COL15A1
ossification	GO:0001503	3	38	106	61686	45.9429	3.982e-05	0.000394686	ECM1,COL5A2,COL1A1
transforming growth factor beta receptor signaling pathway	GO:0007179	3	38	109	61686	44.6784	4.32766e-05	0.000416692	LTBP2,COL3A1,COL1A2
platelet activation	GO:0030168	3	38	112	61686	43.4817	4.69244e-05	0.000439265	COL3A1,COL1A2,COL1A1
multicellular organism development	GO:0007275	6	38	1103	61686	8.83037	5.45893e-05	0.000497206	FSTL1,PCOLCE,AGRN,SSC5D,VCAN,COL15A1
platelet degranulation	GO:0002576	3	38	123	61686	39.5931	6.20134e-05	0.000549961	TIMP1,QSOX1,ECM1
regulation of embryonic development	GO:0045995	2	38	21	61686	154.602	7.70244e-05	0.00066557	LAMA5,LAMA2
leukocyte migration	GO:0050900	3	38	141	61686	34.5386	9.29986e-05	0.000764403	GPC1,COL1A2,COL1A1
chondroitin sulfate biosynthetic process	GO:0030206	2	38	23	61686	141.158	9.27239e-05	0.000781199	BGN,VCAN
regulation of immune response	GO:0050776	3	38	145	61686	33.5858	0.000101028	0.000810632	COL3A1,COL1A2,COL1A1
glycosaminoglycan catabolic process	GO:0006027	2	38	26	61686	124.87	0.000118973	0.000932415	GPC1,AGRN
embryo implantation	GO:0007566	2	38	34	61686	95.4892	0.000204728	0.00156803	STC2,IGFBP7
positive regulation of cell-substrate adhesion	GO:0010811	2	38	36	61686	90.1842	0.00022973	0.00172042	EMILIN1,NID1
visual perception	GO:0007601	3	38	200	61686	24.3497	0.000260486	0.00190835	LAMB2,EFEMP1,COL1A1
proteolysis	GO:0006508	4	38	509	61686	12.7569	0.000270754	0.00194137	C1S,C1R,AEBP1,CTSB
complement activation	GO:0006956	2	38	40	61686	81.1658	0.000283985	0.00199381	C1S,C1R
collagen catabolic process	GO:0030574	2	38	43	61686	75.5031	0.000328384	0.00225848	CTSB,COL15A1
regulation of signal transduction	GO:0009966	2	38	47	61686	69.0773	0.000392505	0.00264549	IGFBP7,GPC1
proteolysis involved in cellular protein catabolic process	GO:0051603	2	38	48	61686	67.6382	0.000409412	0.00270533	PSMA7,CTSB
complement activation, classical pathway	GO:0006958	2	38	49	61686	66.2578	0.000426668	0.00276513	C1S,C1R
response to cytokine	GO:0034097	2	38	51	61686	63.6594	0.000462227	0.00293907	TIMP1,COL3A1
synapse organization	GO:0050808	2	38	59	61686	55.0277	0.000618366	0.00297699	LAMB2,AGRN
cellular response to transforming growth factor beta stimulus	GO:0071560	2	38	59	61686	55.0277	0.000618366	0.00297699	FBN1,COL1A1
camera-type eye development	GO:0043010	2	38	59	61686	55.0277	0.000618366	0.00297699	EFEMP1,FBN1
odontogenesis of dentin-containing tooth	GO:0042475	2	38	52	61686	62.4352	0.000480529	0.00299886	LAMA5,TNC
response to hydrogen peroxide	GO:0042542	2	38	53	61686	61.2572	0.00049918	0.00305861	EEF2,COL1A1
integrin biosynthetic process	GO:0045112	1	38	1	61686	1623.32	0.000616023	0.0030985	COL5A1
positive regulation of synaptic growth at neuromuscular junction	GO:0045887	1	38	1	61686	1623.32	0.000616023	0.0030985	AGRN
cellular response to fluoride	GO:1902618	1	38	1	61686	1623.32	0.000616023	0.0030985	COL1A1
protein heterotrimerization	GO:0070208	1	38	1	61686	1623.32	0.000616023	0.0030985	COL1A2
regulation of type 2 immune response	GO:0002828	1	38	1	61686	1623.32	0.000616023	0.0030985	ECM1
metanephric glomerular basement membrane development	GO:0072274	1	38	1	61686	1623.32	0.000616023	0.0030985	LAMB2
axon extension involved in regeneration	GO:0048677	1	38	1	61686	1623.32	0.000616023	0.0030985	LAMB2
mesenchymal-epithelial cell signaling involved in prostate gland development	GO:0060739	1	38	1	61686	1623.32	0.000616023	0.0030985	TNC
negative regulation of cell activation	GO:0050866	1	38	1	61686	1623.32	0.000616023	0.0030985	EMILIN1
regulation of cell adhesion	GO:0030155	2	38	54	61686	60.1228	0.000518178	0.00311832	LAMA5,LAMA2
substrate adhesion-dependent cell spreading	GO:0034446	2	38	56	61686	57.9756	0.000557214	0.00329441	LAMB2,LAMA5
retinoid metabolic process	GO:0001523	2	38	63	61686	51.5338	0.000704731	0.00334499	GPC1,AGRN
cellular response to retinoic acid	GO:0071300	2	38	64	61686	50.7286	0.000727182	0.00340361	TNC,COL1A1
regulation of complement activation	GO:0030449	2	38	58	61686	55.9764	0.000597636	0.00347247	C1S,C1R
response to unfolded protein	GO:0006986	2	38	67	61686	48.4572	0.000796591	0.00367741	SERPINH1,THBS4
cytokine-mediated signaling pathway	GO:0019221	3	38	297	61686	16.3971	0.000822708	0.00374665	TIMP1,LAMA5,COL1A2
positive regulation of endothelial cell proliferation	GO:0001938	2	38	71	61686	45.7272	0.00089392	0.00401668	THBS4,ECM1
detection of bacterial lipoprotein	GO:0042494	1	38	2	61686	811.658	0.00123168	0.00506189	SSC5D
metanephric glomerular visceral epithelial cell development	GO:0072249	1	38	2	61686	811.658	0.00123168	0.00506189	LAMB2
regulation of collagen fibril organization	GO:1904026	1	38	2	61686	811.658	0.00123168	0.00506189	AEBP1
positive regulation of synaptic transmission, cholinergic	GO:0032224	1	38	2	61686	811.658	0.00123168	0.00506189	LAMA2
chondrocyte development involved in endochondral bone morphogenesis	GO:0003433	1	38	2	61686	811.658	0.00123168	0.00506189	SERPINH1
regulation of hormone biosynthetic process	GO:0046885	1	38	2	61686	811.658	0.00123168	0.00506189	STC2
cellular response to vitamin E	GO:0071306	1	38	2	61686	811.658	0.00123168	0.00506189	COL1A1
response to endoplasmic reticulum stress	GO:0034976	2	38	87	61686	37.3176	0.00133741	0.00543019	THBS4,EEF2
bud outgrowth involved in lung branching	GO:0060447	1	38	3	61686	541.105	0.00184696	0.00669275	TNC
articular cartilage development	GO:0061975	1	38	3	61686	541.105	0.00184696	0.00669275	BGN
negative regulation of collagen fibril organization	GO:1904027	1	38	3	61686	541.105	0.00184696	0.00669275	EMILIN1
regulation of cellular component organization	GO:0051128	1	38	3	61686	541.105	0.00184696	0.00669275	COL5A1
tooth mineralization	GO:0034505	1	38	3	61686	541.105	0.00184696	0.00669275	COL1A1
heparan sulfate proteoglycan catabolic process	GO:0030200	1	38	3	61686	541.105	0.00184696	0.00669275	GPC1
response to estradiol	GO:0032355	2	38	99	61686	32.7943	0.00172618	0.00684379	EEF2,COL1A1
negative regulation of peptidase activity	GO:0010466	2	38	99	61686	32.7943	0.00172618	0.00684379	TIMP1,ECM1
muscle organ development	GO:0007517	2	38	100	61686	32.4663	0.00176072	0.00689958	LAMA5,LAMA2
integrin-mediated signaling pathway	GO:0007229	2	38	105	61686	30.9203	0.00193837	0.00694926	LAMA5,COL3A1
regulation of cell migration	GO:0030334	2	38	101	61686	32.1449	0.0017956	0.00695536	LAMA5,LAMA2
regulation of synaptic growth at neuromuscular junction	GO:0008582	1	38	4	61686	405.829	0.00246188	0.00790145	AGRN
response to cortisol	GO:0051414	1	38	4	61686	405.829	0.00246188	0.00790145	IGFBP7
endothelial cell-cell adhesion	GO:0071603	1	38	4	61686	405.829	0.00246188	0.00790145	THBS4
cellular response to prostaglandin D stimulus	GO:0071799	1	38	4	61686	405.829	0.00246188	0.00790145	TNC
response to fluoride	GO:1902617	1	38	4	61686	405.829	0.00246188	0.00790145	COL1A1
negative regulation of macrophage migration	GO:1905522	1	38	4	61686	405.829	0.00246188	0.00790145	EMILIN1
sequestering of TGFbeta in extracellular matrix	GO:0035583	1	38	4	61686	405.829	0.00246188	0.00790145	FBN1
tendon development	GO:0035989	1	38	4	61686	405.829	0.00246188	0.00790145	COL5A1
positive regulation of skeletal muscle cell differentiation	GO:2001016	1	38	4	61686	405.829	0.00246188	0.00790145	GPC1
sequestering of BMP in extracellular matrix	GO:0035582	1	38	4	61686	405.829	0.00246188	0.00790145	FBN1
negative regulation of angiogenesis	GO:0016525	2	38	122	61686	26.6117	0.00260314	0.00827602	EMILIN1,THBS4
response to ethanol	GO:0045471	2	38	117	61686	27.749	0.00239794	0.00850637	TNC,EEF2
negative regulation of metallopeptidase activity	GO:1905049	1	38	5	61686	324.663	0.00307642	0.00893754	TIMP1
negative regulation of osteoclast development	GO:2001205	1	38	5	61686	324.663	0.00307642	0.00893754	FBN1
regulation of interleukin-8 production	GO:0032677	1	38	5	61686	324.663	0.00307642	0.00893754	SSC5D
connective tissue replacement involved in inflammatory response wound healing	GO:0002248	1	38	5	61686	324.663	0.00307642	0.00893754	TIMP1
cell morphogenesis involved in differentiation	GO:0000904	1	38	5	61686	324.663	0.00307642	0.00893754	LAMB2
positive regulation of extracellular matrix assembly	GO:1901203	1	38	5	61686	324.663	0.00307642	0.00893754	EMILIN1
regulation of integrin-mediated signaling pathway	GO:2001044	1	38	5	61686	324.663	0.00307642	0.00893754	TIMP1
negative regulation of endopeptidase activity	GO:0010951	2	38	128	61686	25.3643	0.00285994	0.00900747	SERPINH1,TIMP1
neutrophil degranulation	GO:0043312	3	38	475	61686	10.2525	0.00313334	0.0090251	QSOX1,EEF2,CTSB
neuron projection development	GO:0031175	2	38	129	61686	25.1677	0.00290385	0.00906109	LAMB2,TNC
kidney development	GO:0001822	2	38	131	61686	24.7834	0.00299263	0.00925244	LAMA5,FBN1
positive regulation of canonical Wnt signaling pathway	GO:0090263	2	38	146	61686	22.2372	0.0036986	0.00973771	PSMA7,COL1A1
innate immune response	GO:0045087	3	38	506	61686	9.6244	0.00373992	0.00977018	C1S,C1R,SSC5D
intramembranous ossification	GO:0001957	1	38	6	61686	270.553	0.0036906	0.00979317	COL1A1
regulation of T cell migration	GO:2000404	1	38	6	61686	270.553	0.0036906	0.00979317	ECM1
regulation of tissue remodeling	GO:0034103	1	38	6	61686	270.553	0.0036906	0.00979317	THBS4
regulation of protein localization to membrane	GO:1905475	1	38	6	61686	270.553	0.0036906	0.00979317	GPC1
peripheral nervous system axon regeneration	GO:0014012	1	38	6	61686	270.553	0.0036906	0.00979317	TNC
prostate gland epithelium morphogenesis	GO:0060740	1	38	6	61686	270.553	0.0036906	0.00979317	TNC
clustering of voltage-gated sodium channels	GO:0045162	1	38	6	61686	270.553	0.0036906	0.00979317	AGRN
tooth eruption	GO:0044691	1	38	6	61686	270.553	0.0036906	0.00979317	COL1A1
myelin assembly	GO:0032288	1	38	6	61686	270.553	0.0036906	0.00979317	GPC1
peptide cross-linking via chondroitin 4-sulfate glycosaminoglycan	GO:0019800	1	38	6	61686	270.553	0.0036906	0.00979317	BGN
morphogenesis of a polarized epithelium	GO:0001738	1	38	7	61686	231.902	0.00430441	0.0108253	LAMA5
response to fibroblast growth factor	GO:0071774	1	38	7	61686	231.902	0.00430441	0.0108253	TNC
cartilage development involved in endochondral bone morphogenesis	GO:0060351	1	38	7	61686	231.902	0.00430441	0.0108253	COL1A1
response to corticosteroid	GO:0031960	1	38	7	61686	231.902	0.00430441	0.0108253	COL1A1
bone trabecula formation	GO:0060346	1	38	7	61686	231.902	0.00430441	0.0108253	COL1A1
immune system process	GO:0002376	3	38	543	61686	8.9686	0.00455204	0.0113632	C1S,C1R,SSC5D
negative regulation of trophoblast cell migration	GO:1901164	1	38	8	61686	202.914	0.00491785	0.0115896	TIMP1
Schwann cell development	GO:0014044	1	38	8	61686	202.914	0.00491785	0.0115896	LAMB2
positive regulation of cytoplasmic translation	GO:2000767	1	38	8	61686	202.914	0.00491785	0.0115896	EEF2
regulation of steroid biosynthetic process	GO:0050810	1	38	8	61686	202.914	0.00491785	0.0115896	IGFBP7
negative regulation of membrane protein ectodomain proteolysis	GO:0051045	1	38	8	61686	202.914	0.00491785	0.0115896	TIMP1
sequestering of BMP from receptor via BMP binding	GO:0038098	1	38	8	61686	202.914	0.00491785	0.0115896	FSTL1
glial cell proliferation	GO:0014009	1	38	8	61686	202.914	0.00491785	0.0115896	EEF2
aging	GO:0007568	2	38	167	61686	19.4409	0.0048041	0.0119043	TIMP1,EEF2
blood coagulation	GO:0007596	2	38	173	61686	18.7667	0.00514463	0.0120399	COL1A2,COL1A1
cellular response to insulin-like growth factor stimulus	GO:1990314	1	38	9	61686	180.368	0.00553092	0.0124261	FBN1
response to folic acid	GO:0051593	1	38	9	61686	180.368	0.00553092	0.0124261	EEF2
negative regulation of neuron migration	GO:2001223	1	38	9	61686	180.368	0.00553092	0.0124261	COL3A1
myoblast migration	GO:0051451	1	38	9	61686	180.368	0.00553092	0.0124261	THBS4
endochondral bone growth	GO:0003416	1	38	9	61686	180.368	0.00553092	0.0124261	ECM1
cell recognition	GO:0008037	1	38	9	61686	180.368	0.00553092	0.0124261	VCAN
basement membrane assembly	GO:0070831	1	38	10	61686	162.332	0.00614363	0.0133574	LAMB2
glomerular basement membrane development	GO:0032836	1	38	10	61686	162.332	0.00614363	0.0133574	NID1
cellular response to brain-derived neurotrophic factor stimulus	GO:1990416	1	38	10	61686	162.332	0.00614363	0.0133574	EEF2
tissue remodeling	GO:0048771	1	38	10	61686	162.332	0.00614363	0.0133574	THBS4
wound healing, spreading of epidermal cells	GO:0035313	1	38	10	61686	162.332	0.00614363	0.0133574	COL5A1
cell activation	GO:0001775	1	38	11	61686	147.574	0.00675597	0.0140541	TIMP1
cellular response to UV-A	GO:0071492	1	38	11	61686	147.574	0.00675597	0.0140541	TIMP1
glial cell migration	GO:0008347	1	38	11	61686	147.574	0.00675597	0.0140541	VCAN
elastic fiber assembly	GO:0048251	1	38	11	61686	147.574	0.00675597	0.0140541	EMILIN1
morphogenesis of embryonic epithelium	GO:0016331	1	38	11	61686	147.574	0.00675597	0.0140541	LAMA5
branching involved in salivary gland morphogenesis	GO:0060445	1	38	11	61686	147.574	0.00675597	0.0140541	LAMA5
behavioral response to pain	GO:0048266	1	38	11	61686	147.574	0.00675597	0.0140541	THBS4
regulation of cell population proliferation	GO:0042127	2	38	201	61686	16.1524	0.00687552	0.014215	LAMA5,TNC
collagen metabolic process	GO:0032963	1	38	12	61686	135.276	0.00736794	0.0149578	COL1A2
cellular response to vitamin D	GO:0071305	1	38	12	61686	135.276	0.00736794	0.0149578	TNC
collagen-activated tyrosine kinase receptor signaling pathway	GO:0038063	1	38	12	61686	135.276	0.00736794	0.0149578	COL1A1
negative regulation of cytokine-mediated signaling pathway	GO:0001960	1	38	13	61686	124.87	0.00797954	0.0158183	ECM1
endothelial cell morphogenesis	GO:0001886	1	38	13	61686	124.87	0.00797954	0.0158183	COL15A1
peptide metabolic process	GO:0006518	1	38	13	61686	124.87	0.00797954	0.0158183	AEBP1
negative regulation of immune response	GO:0050777	1	38	13	61686	124.87	0.00797954	0.0158183	COL3A1
endothelial cell differentiation	GO:0045446	1	38	14	61686	115.951	0.00859078	0.0166385	FSTL1
negative regulation of pathway-restricted SMAD protein phosphorylation	GO:0060394	1	38	14	61686	115.951	0.00859078	0.0166385	EMILIN1
negative regulation of vascular endothelial growth factor receptor signaling pathway	GO:0030948	1	38	14	61686	115.951	0.00859078	0.0166385	EMILIN1
regulation of BMP signaling pathway	GO:0030510	1	38	14	61686	115.951	0.00859078	0.0166385	FSTL1
heart development	GO:0007507	2	38	234	61686	13.8745	0.00920701	0.0170481	FBN1,COL3A1
cellular response to thyroid hormone stimulus	GO:0097067	1	38	15	61686	108.221	0.00920165	0.0171323	CTSB
negative regulation of macroautophagy	GO:0016242	1	38	15	61686	108.221	0.00920165	0.0171323	QSOX1
G protein-coupled acetylcholine receptor signaling pathway	GO:0007213	1	38	15	61686	108.221	0.00920165	0.0171323	AGRN
protein kinase A signaling	GO:0010737	1	38	15	61686	108.221	0.00920165	0.0171323	FBN1
positive regulation of peptidase activity	GO:0010952	1	38	15	61686	108.221	0.00920165	0.0171323	PCOLCE
response to hyperoxia	GO:0055093	1	38	15	61686	108.221	0.00920165	0.0171323	COL1A1
negative regulation of collagen biosynthetic process	GO:0032966	1	38	15	61686	108.221	0.00920165	0.0171323	EMILIN1
response to vitamin D	GO:0033280	1	38	16	61686	101.457	0.00981215	0.0179712	STC2
astrocyte development	GO:0014002	1	38	16	61686	101.457	0.00981215	0.0179712	LAMB2
hematopoietic stem cell homeostasis	GO:0061484	1	38	17	61686	95.4892	0.0104223	0.0187824	FSTL1
chondrocyte development	GO:0002063	1	38	17	61686	95.4892	0.0104223	0.0187824	ECM1
negative regulation of bone mineralization	GO:0030502	1	38	17	61686	95.4892	0.0104223	0.0187824	ECM1
angiogenesis	GO:0001525	2	38	254	61686	12.782	0.0107684	0.0193029	ECM1,COL15A1
activation of protein kinase A activity	GO:0034199	1	38	19	61686	85.4377	0.0116415	0.0206483	FBN1
negative regulation of cell-substrate adhesion	GO:0010812	1	38	19	61686	85.4377	0.0116415	0.0206483	COL1A1
proteasomal ubiquitin-independent protein catabolic process	GO:0010499	1	38	20	61686	81.1658	0.0122505	0.0213908	PSMA7
negative regulation of chondrocyte differentiation	GO:0032331	1	38	20	61686	81.1658	0.0122505	0.0213908	EFEMP1
protein maturation	GO:0051604	1	38	20	61686	81.1658	0.0122505	0.0213908	SERPINH1
response to drug	GO:0042493	2	38	279	61686	11.6367	0.0128725	0.022361	EEF2,COL1A1
zymogen activation	GO:0031638	1	38	22	61686	73.7871	0.0134675	0.0230383	C1R
negative regulation of fibroblast growth factor receptor signaling pathway	GO:0040037	1	38	22	61686	73.7871	0.0134675	0.0230383	GPC1
cell adhesion mediated by integrin	GO:0033627	1	38	22	61686	73.7871	0.0134675	0.0230383	FBN1
protein phosphopantetheinylation	GO:0018215	2	38	290	61686	11.1953	0.0138506	0.0235741	GALNT5,QSOX1
regulation of bone mineralization	GO:0030500	1	38	23	61686	70.5789	0.0140754	0.0235991	ECM1
decidualization	GO:0046697	1	38	23	61686	70.5789	0.0140754	0.0235991	STC2
negative regulation of gene expression	GO:0010629	2	38	291	61686	11.1568	0.0139411	0.0236088	EMILIN1,STC2
positive regulation of neutrophil chemotaxis	GO:0090023	1	38	24	61686	67.6382	0.014683	0.0244959	THBS4
negative regulation of osteoclast differentiation	GO:0045671	1	38	25	61686	64.9326	0.0152902	0.0253833	FBN1
branching morphogenesis of an epithelial tube	GO:0048754	1	38	26	61686	62.4352	0.0158971	0.0262613	LAMA5
receptor clustering	GO:0043113	1	38	27	61686	60.1228	0.0165036	0.0269985	AGRN
skeletal muscle contraction	GO:0003009	1	38	27	61686	60.1228	0.0165036	0.0269985	EEF2
endochondral ossification	GO:0001958	1	38	28	61686	57.9756	0.0171097	0.027721	COL1A1
peptide cross-linking	GO:0018149	1	38	28	61686	57.9756	0.0171097	0.027721	COL3A1
face morphogenesis	GO:0060325	1	38	29	61686	55.9764	0.0177154	0.0282943	COL1A1
endodermal cell differentiation	GO:0035987	1	38	29	61686	55.9764	0.0177154	0.0282943	COL6A1
translational elongation	GO:0006414	1	38	29	61686	55.9764	0.0177154	0.0282943	EEF2
maintenance of blood-brain barrier	GO:0035633	1	38	30	61686	54.1105	0.0183208	0.0285839	LAMA2
cellular response to hormone stimulus	GO:0032870	1	38	30	61686	54.1105	0.0183208	0.0285839	IGFBP7
response to radiation	GO:0009314	1	38	30	61686	54.1105	0.0183208	0.0285839	COL3A1
response to steroid hormone	GO:0048545	1	38	30	61686	54.1105	0.0183208	0.0285839	COL1A1
positive regulation of filopodium assembly	GO:0051491	1	38	30	61686	54.1105	0.0183208	0.0285839	AGRN
metanephros development	GO:0001656	1	38	31	61686	52.365	0.0189259	0.0293918	FBN1
protein localization to nucleus	GO:0034504	1	38	32	61686	50.7286	0.0195305	0.0297818	COL1A1
positive regulation of Rho protein signal transduction	GO:0035025	1	38	32	61686	50.7286	0.0195305	0.0297818	COL3A1
aortic valve morphogenesis	GO:0003180	1	38	32	61686	50.7286	0.0195305	0.0297818	EMILIN1
cellular response to fibroblast growth factor stimulus	GO:0044344	1	38	32	61686	50.7286	0.0195305	0.0297818	COL1A1
cell differentiation	GO:0030154	3	38	943	61686	5.16431	0.0201999	0.0305263	FSTL1,AGRN,COL15A1
endothelial cell migration	GO:0043542	1	38	33	61686	49.1914	0.0201348	0.030565	FSTL1
blood vessel remodeling	GO:0001974	1	38	34	61686	47.7446	0.0207388	0.0310621	BGN
biomineral tissue development	GO:0031214	1	38	34	61686	47.7446	0.0207388	0.0310621	ECM1
odontogenesis	GO:0042476	1	38	35	61686	46.3805	0.0213424	0.0318247	COL1A2
embryonic skeletal system development	GO:0048706	1	38	36	61686	45.0921	0.0219456	0.03258	COL1A1
hair follicle development	GO:0001942	1	38	38	61686	42.7188	0.0231509	0.0339211	LAMA5
negative regulation of interleukin-8 production	GO:0032717	1	38	38	61686	42.7188	0.0231509	0.0339211	SSC5D
branching involved in ureteric bud morphogenesis	GO:0001658	1	38	38	61686	42.7188	0.0231509	0.0339211	LAMA5
skeletal system morphogenesis	GO:0048705	1	38	39	61686	41.6235	0.0237531	0.0346527	COL1A1
protein targeting	GO:0006605	1	38	40	61686	40.5829	0.0243548	0.0353775	LTBP2
bone mineralization	GO:0030282	1	38	41	61686	39.5931	0.0249562	0.0360955	COL1A2
response to cAMP	GO:0051591	1	38	42	61686	38.6504	0.0255573	0.0368069	COL1A1
cellular response to epidermal growth factor stimulus	GO:0071364	1	38	43	61686	37.7515	0.026158	0.0375117	COL1A1
O-glycan processing	GO:0016266	1	38	44	61686	36.8935	0.0267583	0.0377303	GALNT5
skeletal muscle cell differentiation	GO:0035914	1	38	44	61686	36.8935	0.0267583	0.0377303	EEF2
neural crest cell migration	GO:0001755	1	38	44	61686	36.8935	0.0267583	0.0377303	LAMA5
response to heat	GO:0009408	1	38	44	61686	36.8935	0.0267583	0.0377303	IGFBP7
toll-like receptor signaling pathway	GO:0002224	1	38	45	61686	36.0737	0.0273583	0.0384156	CTSB
response to retinoic acid	GO:0032526	1	38	46	61686	35.2895	0.0279579	0.0390946	IGFBP7
protein secretion	GO:0009306	1	38	47	61686	34.5386	0.0285571	0.0397676	LTBP2
regulation of cellular amino acid metabolic process	GO:0006521	1	38	48	61686	33.8191	0.029156	0.0401044	PSMA7
positive regulation of cell division	GO:0051781	1	38	48	61686	33.8191	0.029156	0.0401044	THBS4
positive regulation of epithelial to mesenchymal transition	GO:0010718	1	38	48	61686	33.8191	0.029156	0.0401044	COL1A1
negative regulation of cell adhesion	GO:0007162	1	38	49	61686	33.1289	0.0297545	0.0405963	TNC
epidermal growth factor receptor signaling pathway	GO:0007173	1	38	49	61686	33.1289	0.0297545	0.0405963	EFEMP1
negative regulation of cell population proliferation	GO:0008285	2	38	438	61686	7.4124	0.0298852	0.0406102	QSOX1,IGFBP7
hematopoietic progenitor cell differentiation	GO:0002244	1	38	52	61686	31.2176	0.031548	0.0426975	EEF2
heart morphogenesis	GO:0003007	1	38	53	61686	30.6286	0.0321451	0.0433315	COL5A1
response to ischemia	GO:0002931	1	38	54	61686	30.0614	0.0327418	0.0439601	EEF2
pre-replicative complex assembly	GO:0036388	1	38	55	61686	29.5148	0.0333382	0.044407	PSMA7
Rho protein signal transduction	GO:0007266	1	38	55	61686	29.5148	0.0333382	0.044407	COL1A2
negative regulation of G2/M transition of mitotic cell cycle	GO:0010972	1	38	57	61686	28.4792	0.0345298	0.0456336	PSMA7
response to hormone	GO:0009725	1	38	57	61686	28.4792	0.0345298	0.0456336	TIMP1
negative regulation of catalytic activity	GO:0043086	1	38	60	61686	27.0553	0.0363147	0.0474343	TIMP1
glucose metabolic process	GO:0006006	1	38	60	61686	27.0553	0.0363147	0.0474343	FBN1
positive regulation of gene expression	GO:0010628	2	38	486	61686	6.68031	0.0361334	0.0475662	EMILIN1,TNC
bone development	GO:0060348	1	38	63	61686	25.7669	0.0380963	0.0495693	BGN
Comparison group IPF-2 vs NL-2
description	annotation_id	genes_found	input_size	term_genes	genes_universe	relative_enrichment	pval	pval_adj	genes
extracellular matrix organization	GO:0030198	7	15	245	61686	117.497	8.9587e-14	2.51739e-11	EMILIN1,TNXB,LAMB2,LAMA5,LAMA2,TNC,HSPG2
cell adhesion	GO:0007155	7	15	579	61686	49.7181	3.73278e-11	5.24456e-09	EMILIN1,TNXB,RELN,LAMB2,LAMA5,LAMA2,TNC
tissue development	GO:0009888	4	15	41	61686	401.21	2.27944e-10	2.13507e-08	LAMB2,LAMA5,LAMA2,HSPG2
animal organ morphogenesis	GO:0009887	4	15	163	61686	100.918	6.2693e-08	4.40418e-06	LAMB2,LAMA5,LAMA2,HSPG2
axon guidance	GO:0007411	4	15	225	61686	73.1093	2.27935e-07	1.281e-05	RELN,LAMB2,LAMA5,LAMA2
cell morphogenesis involved in differentiation	GO:0000904	2	15	5	61686	1644.96	5.51658e-07	2.5836e-05	RELN,LAMB2
cellular response to vitamin D	GO:0071305	2	15	12	61686	685.4	3.63736e-06	0.000113567	SFRP1,TNC
negative regulation of amyloid fibril formation	GO:1905907	2	15	12	61686	685.4	3.63736e-06	0.000113567	CLU,HSPG2
elastic fiber assembly	GO:0048251	2	15	11	61686	747.709	3.03156e-06	0.000121696	EMILIN1,TNXB
regulation of embryonic development	GO:0045995	2	15	21	61686	391.657	1.15588e-05	0.000324802	LAMA5,LAMA2
regulation of cell population proliferation	GO:0042127	3	15	201	61686	61.3791	1.50661e-05	0.000352797	CLU,LAMA5,TNC
cellular protein metabolic process	GO:0044267	3	15	198	61686	62.3091	1.44045e-05	0.00036797	LAMB2,TNC,HSPG2
neuromuscular junction development	GO:0007528	2	15	34	61686	241.906	3.08222e-05	0.000618645	LAMB2,TNC
cell migration	GO:0016477	3	15	251	61686	49.1522	2.92121e-05	0.000631432	EMILIN1,LAMB2,LAMA5
odontogenesis of dentin-containing tooth	GO:0042475	2	15	52	61686	158.169	7.26684e-05	0.00136132	LAMA5,TNC
regulation of cell adhesion	GO:0030155	2	15	54	61686	152.311	7.84007e-05	0.00137691	LAMA5,LAMA2
substrate adhesion-dependent cell spreading	GO:0034446	2	15	56	61686	146.871	8.43488e-05	0.00139424	LAMB2,LAMA5
stromal-epithelial cell signaling involved in prostate gland development	GO:0044345	1	15	1	61686	4112.4	0.000243167	0.0020706	SFRP1
convergent extension involved in somitogenesis	GO:0090246	1	15	1	61686	4112.4	0.000243167	0.0020706	SFRP1
negative regulation of cellular response to thapsigargin	GO:1905892	1	15	1	61686	4112.4	0.000243167	0.0020706	CLU
regulation of neuronal signal transduction	GO:1902847	1	15	1	61686	4112.4	0.000243167	0.0020706	CLU
mesenchymal-epithelial cell signaling involved in prostate gland development	GO:0060739	1	15	1	61686	4112.4	0.000243167	0.0020706	TNC
axon extension involved in regeneration	GO:0048677	1	15	1	61686	4112.4	0.000243167	0.0020706	LAMB2
negative regulation of Wnt signaling pathway involved in dorsal/ventral axis specification	GO:2000054	1	15	1	61686	4112.4	0.000243167	0.0020706	SFRP1
immune complex clearance	GO:0002434	1	15	1	61686	4112.4	0.000243167	0.0020706	CLU
metanephric glomerular basement membrane development	GO:0072274	1	15	1	61686	4112.4	0.000243167	0.0020706	LAMB2
negative regulation of cellular response to tunicamycin	GO:1905895	1	15	1	61686	4112.4	0.000243167	0.0020706	CLU
spinal cord patterning	GO:0021511	1	15	1	61686	4112.4	0.000243167	0.0020706	RELN
negative regulation of canonical Wnt signaling pathway involved in controlling type B pancreatic cell proliferation	GO:2000080	1	15	1	61686	4112.4	0.000243167	0.0020706	SFRP1
negative regulation of cell activation	GO:0050866	1	15	1	61686	4112.4	0.000243167	0.0020706	EMILIN1
negative regulation of cell death	GO:0060548	2	15	71	61686	115.842	0.000135822	0.00212033	CLU,HSPG2
regulation of cell migration	GO:0030334	2	15	101	61686	81.4337	0.000274856	0.0022067	LAMA5,LAMA2
muscle organ development	GO:0007517	2	15	100	61686	82.248	0.000269451	0.00222693	LAMA5,LAMA2
osteoblast differentiation	GO:0001649	2	15	111	61686	74.0973	0.00033181	0.00258996	SFRP1,TNC
detection of bacterial lipoprotein	GO:0042494	1	15	2	61686	2056.2	0.000486279	0.00284676	SSC5D
neural crest cell fate commitment	GO:0014034	1	15	2	61686	2056.2	0.000486279	0.00284676	SFRP1
regulation of midbrain dopaminergic neuron differentiation	GO:1904956	1	15	2	61686	2056.2	0.000486279	0.00284676	SFRP1
metanephric glomerular visceral epithelial cell development	GO:0072249	1	15	2	61686	2056.2	0.000486279	0.00284676	LAMB2
regulation of collagen fibril organization	GO:1904026	1	15	2	61686	2056.2	0.000486279	0.00284676	AEBP1
positive regulation of neurofibrillary tangle assembly	GO:1902998	1	15	2	61686	2056.2	0.000486279	0.00284676	CLU
negative regulation of planar cell polarity pathway involved in axis elongation	GO:2000041	1	15	2	61686	2056.2	0.000486279	0.00284676	SFRP1
negative regulation of bone remodeling	GO:0046851	1	15	2	61686	2056.2	0.000486279	0.00284676	SFRP1
chaperone-mediated protein transport involved in chaperone-mediated autophagy	GO:0061741	1	15	2	61686	2056.2	0.000486279	0.00284676	CLU
positive regulation of synaptic transmission, cholinergic	GO:0032224	1	15	2	61686	2056.2	0.000486279	0.00284676	LAMA2
negative regulation of angiogenesis	GO:0016525	2	15	122	61686	67.4164	0.000400542	0.00304195	EMILIN1,HSPG2
positive regulation of gene expression	GO:0010628	3	15	486	61686	25.3852	0.000206094	0.00304802	CLU,EMILIN1,TNC
neuron projection development	GO:0031175	2	15	129	61686	63.7581	0.000447585	0.00330977	LAMB2,TNC
proteolysis	GO:0006508	3	15	509	61686	24.2381	0.000236032	0.00331625	SFRP1,RELN,AEBP1
protein targeting to lysosome involved in chaperone-mediated autophagy	GO:0061740	1	15	3	61686	1370.8	0.000729335	0.00394122	CLU
negative regulation of collagen fibril organization	GO:1904027	1	15	3	61686	1370.8	0.000729335	0.00394122	EMILIN1
bud outgrowth involved in lung branching	GO:0060447	1	15	3	61686	1370.8	0.000729335	0.00394122	TNC
response to misfolded protein	GO:0051788	1	15	3	61686	1370.8	0.000729335	0.00394122	CLU
negative regulation of macrophage migration	GO:1905522	1	15	4	61686	1028.1	0.000972337	0.00455378	EMILIN1
Wnt signaling pathway involved in somitogenesis	GO:0090244	1	15	4	61686	1028.1	0.000972337	0.00455378	SFRP1
positive regulation of amyloid fibril formation	GO:1905908	1	15	4	61686	1028.1	0.000972337	0.00455378	CLU
cellular response to prostaglandin D stimulus	GO:0071799	1	15	4	61686	1028.1	0.000972337	0.00455378	TNC
regulation of amyloid-beta clearance	GO:1900221	1	15	4	61686	1028.1	0.000972337	0.00455378	CLU
negative regulation of B cell differentiation	GO:0045578	1	15	4	61686	1028.1	0.000972337	0.00455378	SFRP1
development of primary male sexual characteristics	GO:0046546	1	15	4	61686	1028.1	0.000972337	0.00455378	SFRP1
cerebral cortex tangential migration	GO:0021800	1	15	4	61686	1028.1	0.000972337	0.00455378	RELN
cellular response to heparin	GO:0071504	1	15	5	61686	822.48	0.00121528	0.00509693	SFRP1
regulation of interleukin-8 production	GO:0032677	1	15	5	61686	822.48	0.00121528	0.00509693	SSC5D
central nervous system myelin maintenance	GO:0032286	1	15	5	61686	822.48	0.00121528	0.00509693	CLU
regulation of branching involved in prostate gland morphogenesis	GO:0060687	1	15	5	61686	822.48	0.00121528	0.00509693	SFRP1
positive regulation of extracellular matrix assembly	GO:1901203	1	15	5	61686	822.48	0.00121528	0.00509693	EMILIN1
regulation of establishment of planar polarity	GO:0090175	1	15	5	61686	822.48	0.00121528	0.00509693	SFRP1
protein import	GO:0017038	1	15	5	61686	822.48	0.00121528	0.00509693	CLU
dorsal/ventral axis specification	GO:0009950	1	15	6	61686	685.4	0.00145817	0.00561297	SFRP1
peripheral nervous system axon regeneration	GO:0014012	1	15	6	61686	685.4	0.00145817	0.00561297	TNC
negative regulation of response to endoplasmic reticulum stress	GO:1903573	1	15	6	61686	685.4	0.00145817	0.00561297	CLU
prostate gland epithelium morphogenesis	GO:0060740	1	15	6	61686	685.4	0.00145817	0.00561297	TNC
prostate epithelial cord arborization involved in prostate glandular acinus morphogenesis	GO:0060527	1	15	6	61686	685.4	0.00145817	0.00561297	SFRP1
positive regulation of small GTPase mediated signal transduction	GO:0051057	1	15	6	61686	685.4	0.00145817	0.00561297	RELN
positive regulation of non-canonical Wnt signaling pathway	GO:2000052	1	15	7	61686	587.486	0.00170101	0.00620758	SFRP1
morphogenesis of a polarized epithelium	GO:0001738	1	15	7	61686	587.486	0.00170101	0.00620758	LAMA5
response to fibroblast growth factor	GO:0071774	1	15	7	61686	587.486	0.00170101	0.00620758	TNC
bone trabecula formation	GO:0060346	1	15	7	61686	587.486	0.00170101	0.00620758	SFRP1
brain development	GO:0007420	2	15	255	61686	32.2541	0.00172492	0.00621413	RELN,HSPG2
reelin-mediated signaling pathway	GO:0038026	1	15	8	61686	514.05	0.00194379	0.00658079	RELN
positive regulation of AMPA receptor activity	GO:2000969	1	15	8	61686	514.05	0.00194379	0.00658079	RELN
microglial cell proliferation	GO:0061518	1	15	8	61686	514.05	0.00194379	0.00658079	CLU
Schwann cell development	GO:0014044	1	15	8	61686	514.05	0.00194379	0.00658079	LAMB2
negative regulation of fibroblast apoptotic process	GO:2000270	1	15	8	61686	514.05	0.00194379	0.00658079	SFRP1
multicellular organism development	GO:0007275	3	15	1103	61686	11.1851	0.00220899	0.00689695	SFRP1,RELN,SSC5D
Schwann cell differentiation	GO:0014037	1	15	9	61686	456.933	0.00218652	0.0069035	LAMA2
regulation of behavior	GO:0050795	1	15	9	61686	456.933	0.00218652	0.0069035	RELN
positive regulation of fibroblast apoptotic process	GO:2000271	1	15	9	61686	456.933	0.00218652	0.0069035	SFRP1
planar cell polarity pathway involved in neural tube closure	GO:0090179	1	15	9	61686	456.933	0.00218652	0.0069035	SFRP1
positive regulation of synapse maturation	GO:0090129	1	15	9	61686	456.933	0.00218652	0.0069035	RELN
positive regulation of tau-protein kinase activity	GO:1902949	1	15	9	61686	456.933	0.00218652	0.0069035	CLU
negative regulation of gene expression	GO:0010629	2	15	291	61686	28.2639	0.00223611	0.0069049	EMILIN1,SFRP1
positive regulation of extrinsic apoptotic signaling pathway via death domain receptors	GO:1902043	1	15	10	61686	411.24	0.00242919	0.00718528	SFRP1
cellular response to X-ray	GO:0071481	1	15	10	61686	411.24	0.00242919	0.00718528	SFRP1
basement membrane assembly	GO:0070831	1	15	10	61686	411.24	0.00242919	0.00718528	LAMB2
post-translational protein modification	GO:0043687	2	15	301	61686	27.3249	0.00238935	0.00729791	LAMB2,TNC
morphogenesis of embryonic epithelium	GO:0016331	1	15	11	61686	373.855	0.0026718	0.00766099	LAMA5
glucose 6-phosphate metabolic process	GO:0051156	1	15	11	61686	373.855	0.0026718	0.00766099	GPI
branching involved in salivary gland morphogenesis	GO:0060445	1	15	11	61686	373.855	0.0026718	0.00766099	LAMA5
supramolecular fiber organization	GO:0097435	1	15	12	61686	342.7	0.00291436	0.00810828	LTBP2
collagen metabolic process	GO:0032963	1	15	12	61686	342.7	0.00291436	0.00810828	TNXB
regulation of cell cycle process	GO:0010564	1	15	12	61686	342.7	0.00291436	0.00810828	SFRP1
negative regulation of osteoblast proliferation	GO:0033689	1	15	13	61686	316.338	0.00315687	0.00861243	SFRP1
peptide metabolic process	GO:0006518	1	15	13	61686	316.338	0.00315687	0.00861243	AEBP1
cellular response to estrogen stimulus	GO:0071391	1	15	15	61686	274.16	0.00364172	0.00889845	SFRP1
negative regulation of peptidyl-tyrosine phosphorylation	GO:0050732	1	15	15	61686	274.16	0.00364172	0.00889845	SFRP1
hematopoietic stem cell differentiation	GO:0060218	1	15	15	61686	274.16	0.00364172	0.00889845	SFRP1
negative regulation of androgen receptor signaling pathway	GO:0060766	1	15	15	61686	274.16	0.00364172	0.00889845	SFRP1
negative regulation of JUN kinase activity	GO:0043508	1	15	15	61686	274.16	0.00364172	0.00889845	SFRP1
negative regulation of intrinsic apoptotic signaling pathway in response to DNA damage	GO:1902230	1	15	15	61686	274.16	0.00364172	0.00889845	CLU
negative regulation of collagen biosynthetic process	GO:0032966	1	15	15	61686	274.16	0.00364172	0.00889845	EMILIN1
negative regulation of pathway-restricted SMAD protein phosphorylation	GO:0060394	1	15	14	61686	293.743	0.00339932	0.00892719	EMILIN1
digestive tract morphogenesis	GO:0048546	1	15	14	61686	293.743	0.00339932	0.00892719	SFRP1
negative regulation of vascular endothelial growth factor receptor signaling pathway	GO:0030948	1	15	14	61686	293.743	0.00339932	0.00892719	EMILIN1
circulatory system development	GO:0072359	1	15	14	61686	293.743	0.00339932	0.00892719	HSPG2
cellular response to prostaglandin E stimulus	GO:0071380	1	15	16	61686	257.025	0.00388406	0.00917159	SFRP1
astrocyte development	GO:0014002	1	15	16	61686	257.025	0.00388406	0.00917159	LAMB2
glial cell differentiation	GO:0010001	1	15	16	61686	257.025	0.00388406	0.00917159	RELN
response to pain	GO:0048265	1	15	16	61686	257.025	0.00388406	0.00917159	RELN
positive regulation of apoptotic process	GO:0043065	2	15	370	61686	22.2292	0.00357781	0.00930894	CLU,SFRP1
negative regulation of release of cytochrome c from mitochondria	GO:0090201	1	15	17	61686	241.906	0.00412634	0.00958266	CLU
reverse cholesterol transport	GO:0043691	1	15	17	61686	241.906	0.00412634	0.00958266	CLU
positive regulation of dendritic spine morphogenesis	GO:0061003	1	15	19	61686	216.442	0.00461075	0.0106198	RELN
positive regulation of ubiquitin-dependent protein catabolic process	GO:2000060	1	15	20	61686	205.62	0.00485287	0.0109092	CLU
negative regulation of ossification	GO:0030279	1	15	20	61686	205.62	0.00485287	0.0109092	SFRP1
positive regulation of CREB transcription factor activity	GO:0032793	1	15	20	61686	205.62	0.00485287	0.0109092	RELN
positive regulation of amyloid-beta formation	GO:1902004	1	15	21	61686	195.829	0.00509493	0.011273	CLU
chaperone-mediated protein complex assembly	GO:0051131	1	15	21	61686	195.829	0.00509493	0.011273	CLU
regulation of neuron death	GO:1901214	1	15	22	61686	186.927	0.00533694	0.0116254	CLU
release of cytochrome c from mitochondria	GO:0001836	1	15	22	61686	186.927	0.00533694	0.0116254	CLU
positive regulation of receptor-mediated endocytosis	GO:0048260	1	15	23	61686	178.8	0.0055789	0.011967	CLU
positive regulation of long-term synaptic potentiation	GO:1900273	1	15	23	61686	178.8	0.0055789	0.011967	RELN
dopaminergic neuron differentiation	GO:0071542	1	15	24	61686	171.35	0.0058208	0.0122981	SFRP1
non-canonical Wnt signaling pathway	GO:0035567	1	15	24	61686	171.35	0.0058208	0.0122981	SFRP1
positive regulation of focal adhesion assembly	GO:0051894	1	15	26	61686	158.169	0.00630444	0.0125642	SFRP1
positive regulation of excitatory postsynaptic potential	GO:2000463	1	15	26	61686	158.169	0.00630444	0.0125642	RELN
branching morphogenesis of an epithelial tube	GO:0048754	1	15	26	61686	158.169	0.00630444	0.0125642	LAMA5
positive regulation of immunoglobulin production	GO:0002639	1	15	26	61686	158.169	0.00630444	0.0125642	GPI
glycosaminoglycan catabolic process	GO:0006027	1	15	26	61686	158.169	0.00630444	0.0125642	HSPG2
positive regulation of cell-matrix adhesion	GO:0001954	1	15	26	61686	158.169	0.00630444	0.0125642	SFRP1
female gonad development	GO:0008585	1	15	25	61686	164.496	0.00606265	0.0126193	SFRP1
negative regulation of osteoclast differentiation	GO:0045671	1	15	25	61686	164.496	0.00606265	0.0126193	SFRP1
innate immune response	GO:0045087	2	15	506	61686	16.2545	0.00656981	0.0127318	CLU,SSC5D
canonical glycolysis	GO:0061621	1	15	27	61686	152.311	0.00654617	0.0127741	GPI
positive regulation of synaptic transmission, glutamatergic	GO:0051968	1	15	27	61686	152.311	0.00654617	0.0127741	RELN
chaperone-mediated protein folding	GO:0061077	1	15	27	61686	152.311	0.00654617	0.0127741	CLU
positive regulation of extrinsic apoptotic signaling pathway	GO:2001238	1	15	28	61686	146.871	0.00678785	0.0130643	SFRP1
microglial cell activation	GO:0001774	1	15	29	61686	141.807	0.00702948	0.0131686	CLU
negative regulation of insulin secretion	GO:0046676	1	15	29	61686	141.807	0.00702948	0.0131686	SFRP1
negative regulation of amyloid-beta formation	GO:1902430	1	15	29	61686	141.807	0.00702948	0.0131686	CLU
positive regulation of cell population proliferation	GO:0008284	2	15	519	61686	15.8474	0.00689949	0.0131888	SFRP1,TNC
maintenance of blood-brain barrier	GO:0035633	1	15	30	61686	137.08	0.00727105	0.0134419	LAMA2
negative regulation of fibroblast proliferation	GO:0048147	1	15	30	61686	137.08	0.00727105	0.0134419	SFRP1
immune system process	GO:0002376	2	15	543	61686	15.147	0.00752764	0.0136469	CLU,SSC5D
regulation of NMDA receptor activity	GO:2000310	1	15	31	61686	132.658	0.00751257	0.013708	RELN
positive regulation of smoothened signaling pathway	GO:0045880	1	15	31	61686	132.658	0.00751257	0.013708	SFRP1
cellular response to fibroblast growth factor stimulus	GO:0044344	1	15	32	61686	128.512	0.00775403	0.0137904	SFRP1
aortic valve morphogenesis	GO:0003180	1	15	32	61686	128.512	0.00775403	0.0137904	EMILIN1
intrinsic apoptotic signaling pathway	GO:0097193	1	15	32	61686	128.512	0.00775403	0.0137904	CLU
cellular response to estradiol stimulus	GO:0071392	1	15	36	61686	114.233	0.00871933	0.0150315	SFRP1
positive regulation of cell-substrate adhesion	GO:0010811	1	15	36	61686	114.233	0.00871933	0.0150315	EMILIN1
regulation of angiogenesis	GO:0045765	1	15	36	61686	114.233	0.00871933	0.0150315	SFRP1
glycolytic process	GO:0006096	1	15	36	61686	114.233	0.00871933	0.0150315	GPI
negative regulation of interleukin-8 production	GO:0032717	1	15	38	61686	108.221	0.00920165	0.0150329	SSC5D
hair follicle development	GO:0001942	1	15	38	61686	108.221	0.00920165	0.0150329	LAMA5
negative regulation of protein-containing complex assembly	GO:0031333	1	15	38	61686	108.221	0.00920165	0.0150329	CLU
cellular response to BMP stimulus	GO:0071773	1	15	38	61686	108.221	0.00920165	0.0150329	SFRP1
branching involved in ureteric bud morphogenesis	GO:0001658	1	15	38	61686	108.221	0.00920165	0.0150329	LAMA5
ureteric bud development	GO:0001657	1	15	37	61686	111.146	0.00896051	0.0150773	SFRP1
glycosaminoglycan biosynthetic process	GO:0006024	1	15	37	61686	111.146	0.00896051	0.0150773	HSPG2
negative regulation of epithelial to mesenchymal transition	GO:0010719	1	15	37	61686	111.146	0.00896051	0.0150773	SFRP1
positive regulation of Wnt signaling pathway	GO:0030177	1	15	37	61686	111.146	0.00896051	0.0150773	SFRP1
lipid metabolic process	GO:0006629	2	15	584	61686	14.0836	0.00865859	0.0153023	CLU,HSPG2
regulation of neuron projection development	GO:0010975	1	15	40	61686	102.81	0.00968375	0.015461	SFRP1
positive regulation of intrinsic apoptotic signaling pathway	GO:2001244	1	15	40	61686	102.81	0.00968375	0.015461	CLU
protein targeting	GO:0006605	1	15	40	61686	102.81	0.00968375	0.015461	LTBP2
complement activation	GO:0006956	1	15	40	61686	102.81	0.00968375	0.015461	CLU
positive regulation of protein tyrosine kinase activity	GO:0061098	1	15	41	61686	100.302	0.00992472	0.0155801	RELN
positive regulation of nitric oxide biosynthetic process	GO:0045429	1	15	41	61686	100.302	0.00992472	0.0155801	CLU
neural tube development	GO:0021915	1	15	41	61686	100.302	0.00992472	0.0155801	SFRP1
gluconeogenesis	GO:0006094	1	15	44	61686	93.4636	0.0106473	0.0165298	GPI
neural crest cell migration	GO:0001755	1	15	44	61686	93.4636	0.0106473	0.0165298	LAMA5
positive regulation of neuron death	GO:1901216	1	15	45	61686	91.3867	0.010888	0.0168107	CLU
protein secretion	GO:0009306	1	15	47	61686	87.4979	0.0113694	0.0174579	LTBP2
somitogenesis	GO:0001756	1	15	48	61686	85.675	0.01161	0.0177304	SFRP1
positive regulation of fat cell differentiation	GO:0045600	1	15	49	61686	83.9265	0.0118505	0.0178074	SFRP1
negative regulation of cell adhesion	GO:0007162	1	15	49	61686	83.9265	0.0118505	0.0178074	TNC
complement activation, classical pathway	GO:0006958	1	15	49	61686	83.9265	0.0118505	0.0178074	CLU
negative regulation of osteoblast differentiation	GO:0045668	1	15	50	61686	82.248	0.012091	0.0180721	SFRP1
humoral immune response	GO:0006959	1	15	51	61686	80.6353	0.0123314	0.018334	GPI
antimicrobial humoral response	GO:0019730	1	15	52	61686	79.0846	0.0125718	0.0184956	CLU
hematopoietic progenitor cell differentiation	GO:0002244	1	15	52	61686	79.0846	0.0125718	0.0184956	SFRP1
positive regulation of protein-containing complex assembly	GO:0031334	1	15	53	61686	77.5925	0.0128121	0.0185577	CLU
hemostasis	GO:0007599	1	15	53	61686	77.5925	0.0128121	0.0185577	GPI
positive regulation of stress fiber assembly	GO:0051496	1	15	53	61686	77.5925	0.0128121	0.0185577	SFRP1
negative regulation of Wnt signaling pathway	GO:0030178	1	15	55	61686	74.7709	0.0132925	0.0191549	SFRP1
regulation of complement activation	GO:0030449	1	15	58	61686	70.9034	0.0140128	0.0199878	CLU
amyloid fibril formation	GO:1990000	1	15	58	61686	70.9034	0.0140128	0.0199878	HSPG2
synapse organization	GO:0050808	1	15	59	61686	69.7017	0.0142528	0.0201258	LAMB2
cellular response to transforming growth factor beta stimulus	GO:0071560	1	15	59	61686	69.7017	0.0142528	0.0201258	SFRP1
positive regulation of epithelial cell proliferation	GO:0050679	1	15	60	61686	68.54	0.0144927	0.0201607	SFRP1
negative regulation of epithelial cell proliferation	GO:0050680	1	15	60	61686	68.54	0.0144927	0.0201607	SFRP1
somatic stem cell population maintenance	GO:0035019	1	15	60	61686	68.54	0.0144927	0.0201607	SFRP1
response to mechanical stimulus	GO:0009612	1	15	61	61686	67.4164	0.0147326	0.0201945	TNC
positive regulation of protein kinase activity	GO:0045860	1	15	61	61686	67.4164	0.0147326	0.0201945	RELN
negative regulation of BMP signaling pathway	GO:0030514	1	15	61	61686	67.4164	0.0147326	0.0201945	SFRP1
retinoid metabolic process	GO:0001523	1	15	63	61686	65.2762	0.0152122	0.0206504	HSPG2
cellular response to growth factor stimulus	GO:0071363	1	15	63	61686	65.2762	0.0152122	0.0206504	SFRP1
cellular response to retinoic acid	GO:0071300	1	15	64	61686	64.2562	0.0154519	0.0208749	TNC
hippocampus development	GO:0021766	1	15	65	61686	63.2677	0.0156916	0.0210973	RELN
retina development in camera-type eye	GO:0060041	1	15	66	61686	62.3091	0.0159312	0.0212164	LAMB2
positive regulation of endothelial cell migration	GO:0010595	1	15	66	61686	62.3091	0.0159312	0.0212164	GPI
hemopoiesis	GO:0030097	1	15	68	61686	60.4765	0.0164102	0.0216492	SFRP1
canonical Wnt signaling pathway	GO:0060070	1	15	68	61686	60.4765	0.0164102	0.0216492	SFRP1
protein processing	GO:0016485	1	15	69	61686	59.6	0.0166497	0.0218624	AEBP1
cellular response to starvation	GO:0009267	1	15	71	61686	57.9211	0.0171284	0.0222827	SFRP1
positive regulation of proteasomal ubiquitin-dependent protein catabolic process	GO:0032436	1	15	71	61686	57.9211	0.0171284	0.0222827	CLU
modulation of chemical synaptic transmission	GO:0050804	1	15	72	61686	57.1167	0.0173677	0.0224899	RELN
response to wounding	GO:0009611	1	15	73	61686	56.3342	0.0176069	0.0226951	TNC
neural tube closure	GO:0001843	1	15	77	61686	53.4078	0.0185632	0.0237103	SFRP1
cell morphogenesis	GO:0000902	1	15	77	61686	53.4078	0.0185632	0.0237103	CLU
negative regulation of ERK1 and ERK2 cascade	GO:0070373	1	15	79	61686	52.0557	0.0190411	0.0242106	EMILIN1
cellular response to interleukin-1	GO:0071347	1	15	80	61686	51.405	0.0192799	0.0244039	SFRP1
positive regulation of cell growth	GO:0030307	1	15	83	61686	49.547	0.0199961	0.0251969	SFRP1
negative regulation of transforming growth factor beta receptor signaling pathway	GO:0030512	1	15	86	61686	47.8186	0.0207118	0.0258668	EMILIN1
collagen fibril organization	GO:0030199	1	15	86	61686	47.8186	0.0207118	0.0258668	TNXB
Wnt signaling pathway, planar cell polarity pathway	GO:0060071	1	15	87	61686	47.269	0.0209503	0.0259341	SFRP1
defense response to Gram-negative bacterium	GO:0050829	1	15	87	61686	47.269	0.0209503	0.0259341	SSC5D
cell-matrix adhesion	GO:0007160	1	15	90	61686	45.6933	0.0216654	0.0264694	EMILIN1
positive regulation of peptidyl-tyrosine phosphorylation	GO:0050731	1	15	90	61686	45.6933	0.0216654	0.0264694	RELN
cell differentiation	GO:0030154	2	15	943	61686	8.72195	0.0214842	0.0264783	SFRP1,HSPG2
lung development	GO:0030324	1	15	94	61686	43.7489	0.022618	0.0275137	LAMA5
positive regulation of tumor necrosis factor production	GO:0032760	1	15	95	61686	43.2884	0.022856	0.0276834	CLU
defense response to Gram-positive bacterium	GO:0050830	1	15	100	61686	41.124	0.0240454	0.0289989	SSC5D
neuron migration	GO:0001764	1	15	101	61686	40.7168	0.0242831	0.0290364	RELN
wound healing	GO:0042060	1	15	101	61686	40.7168	0.0242831	0.0290364	TNC
integrin-mediated signaling pathway	GO:0007229	1	15	105	61686	39.1657	0.0252334	0.0297923	LAMA5
male gonad development	GO:0008584	1	15	105	61686	39.1657	0.0252334	0.0297923	SFRP1
anterior/posterior pattern specification	GO:0009952	1	15	105	61686	39.1657	0.0252334	0.0297923	SFRP1
transforming growth factor beta receptor signaling pathway	GO:0007179	1	15	109	61686	37.7284	0.0261828	0.0307839	LTBP2
receptor-mediated endocytosis	GO:0006898	1	15	110	61686	37.3855	0.02642	0.0309334	HSPG2
response to virus	GO:0009615	1	15	115	61686	35.76	0.0276053	0.0321871	CLU
response to ethanol	GO:0045471	1	15	117	61686	35.1487	0.028079	0.0326042	TNC
response to organic cyclic compound	GO:0014070	1	15	121	61686	33.9868	0.0290259	0.0335649	SFRP1
positive regulation of neuron projection development	GO:0010976	1	15	122	61686	33.7082	0.0292624	0.0336998	RELN
platelet degranulation	GO:0002576	1	15	123	61686	33.4341	0.029499	0.0338335	CLU
negative regulation of cell growth	GO:0030308	1	15	125	61686	32.8992	0.0299718	0.0342361	SFRP1
defense response	GO:0006952	1	15	127	61686	32.3811	0.0304445	0.0346352	SSC5D
cellular response to hypoxia	GO:0071456	1	15	128	61686	32.1281	0.0306807	0.0347633	SFRP1
peptidyl-tyrosine phosphorylation	GO:0018108	1	15	130	61686	31.6338	0.0311531	0.0351567	RELN
kidney development	GO:0001822	1	15	131	61686	31.3924	0.0313892	0.0352814	LAMA5
cellular response to tumor necrosis factor	GO:0071356	1	15	139	61686	29.5856	0.033276	0.0372532	SFRP1
positive regulation of canonical Wnt signaling pathway	GO:0090263	1	15	145	61686	28.3614	0.0346888	0.0382257	SFRP1
central nervous system development	GO:0007417	1	15	145	61686	28.3614	0.0346888	0.0382257	RELN
protein localization to plasma membrane	GO:0072659	1	15	145	61686	28.3614	0.0346888	0.0382257	LAMA5
negative regulation of cell migration	GO:0030336	1	15	145	61686	28.3614	0.0346888	0.0382257	SFRP1
positive regulation of NF-kappaB transcription factor activity	GO:0051092	1	15	164	61686	25.0756	0.0391501	0.0429733	CLU
cell-cell adhesion	GO:0098609	1	15	165	61686	24.9236	0.0393843	0.0430622	LAMA5
actin cytoskeleton organization	GO:0030036	1	15	171	61686	24.0491	0.0407888	0.044425	TNXB
negative regulation of canonical Wnt signaling pathway	GO:0090090	1	15	177	61686	23.2339	0.0421914	0.0457752	SFRP1
protein stabilization	GO:0050821	1	15	194	61686	21.1979	0.046155	0.0498829	CLU

## Sheet: Table S10
Table S10: GO enrichment (biological process) for down-regulated proteins in the pairwise comparison groups by using Genecodis
Comparison group IPF-1 vs NL-1
description	annotation_id	genes_found	input_size	term_genes	genes_universe	relative_enrichment	pval	pval_adj	genes
neutrophil degranulation	GO:0043312	4	10	475	61686	51.9461	7.02802e-07	9.69867e-05	VCL,PTX3,HSP90AA1,ANPEP
axon extension	GO:0048675	2	10	25	61686	493.488	7.08164e-06	0.000488633	VCL,HSP90AA1
positive regulation of nitric oxide biosynthetic process	GO:0045429	2	10	41	61686	300.907	1.93297e-05	0.000889167	PTX3,HSP90AA1
negative regulation of glycoprotein metabolic process	GO:1903019	1	10	2	61686	3084.3	0.000324199	0.00372829	PTX3
negative regulation of exo-alpha-sialidase activity	GO:1903016	1	10	2	61686	3084.3	0.000324199	0.00372829	PTX3
negative regulation by host of viral glycoprotein metabolic process	GO:0044871	1	10	2	61686	3084.3	0.000324199	0.00372829	PTX3
negative regulation by host of viral exo-alpha-sialidase activity	GO:0044869	1	10	2	61686	3084.3	0.000324199	0.00372829	PTX3
ADP catabolic process	GO:0046032	1	10	2	61686	3084.3	0.000324199	0.00372829	NT5E
platelet degranulation	GO:0002576	2	10	123	61686	100.302	0.000175617	0.0040392	VCL,ANXA5
nucleotide catabolic process	GO:0009166	1	10	3	61686	2056.2	0.000486263	0.00447362	NT5E
ovarian cumulus expansion	GO:0001550	1	10	3	61686	2056.2	0.000486263	0.00447362	PTX3
protein unfolding	GO:0043335	1	10	3	61686	2056.2	0.000486263	0.00447362	HSP90AA1
adenosine biosynthetic process	GO:0046086	1	10	1	61686	6168.6	0.000162111	0.00447427	NT5E
regulation of protein localization to adherens junction	GO:1904702	1	10	1	61686	6168.6	0.000162111	0.00447427	VCL
telomerase holoenzyme complex assembly	GO:1905323	1	10	4	61686	1542.15	0.000648303	0.00470873	HSP90AA1
AMP catabolic process	GO:0006196	1	10	4	61686	1542.15	0.000648303	0.00470873	NT5E
protein insertion into mitochondrial outer membrane	GO:0045040	1	10	4	61686	1542.15	0.000648303	0.00470873	HSP90AA1
negative regulation by host of viral process	GO:0044793	1	10	4	61686	1542.15	0.000648303	0.00470873	PTX3
extracellular matrix organization	GO:0030198	2	10	245	61686	50.3559	0.00069227	0.00477667	TNXB,PTX3
cardiac muscle cell apoptotic process	GO:0010659	1	10	5	61686	1233.72	0.00081032	0.00508292	GNB1
positive regulation of protein polymerization	GO:0032273	1	10	5	61686	1233.72	0.00081032	0.00508292	HSP90AA1
protein folding	GO:0006457	2	10	155	61686	79.5948	0.000278582	0.00549204	HSP90AA1,GNB1
cellular response to catecholamine stimulus	GO:0071870	1	10	7	61686	881.229	0.00113428	0.00579745	GNB1
chaperone-mediated autophagy	GO:0061684	1	10	7	61686	881.229	0.00113428	0.00579745	HSP90AA1
tetrahydrobiopterin metabolic process	GO:0046146	1	10	7	61686	881.229	0.00113428	0.00579745	HSP90AA1
central nervous system neuron axonogenesis	GO:0021955	1	10	7	61686	881.229	0.00113428	0.00579745	HSP90AA1
negative regulation of coagulation	GO:0050819	1	10	6	61686	1028.1	0.000972313	0.00583388	ANXA5
apical junction assembly	GO:0043297	1	10	8	61686	771.075	0.00129623	0.00616826	VCL
opsonization	GO:0008228	1	10	8	61686	771.075	0.00129623	0.00616826	PTX3
rhodopsin mediated signaling pathway	GO:0016056	1	10	11	61686	560.782	0.00178192	0.0066461	GNB1
adherens junction assembly	GO:0034333	1	10	11	61686	560.782	0.00178192	0.0066461	VCL
pyrimidine nucleoside catabolic process	GO:0046135	1	10	11	61686	560.782	0.00178192	0.0066461	NT5E
elastic fiber assembly	GO:0048251	1	10	11	61686	560.782	0.00178192	0.0066461	TNXB
collagen metabolic process	GO:0032963	1	10	12	61686	514.05	0.00194378	0.00670603	TNXB
epithelial cell-cell adhesion	GO:0090136	1	10	12	61686	514.05	0.00194378	0.00670603	VCL
response to yeast	GO:0001878	1	10	12	61686	514.05	0.00194378	0.00670603	PTX3
positive regulation of tau-protein kinase activity	GO:1902949	1	10	9	61686	685.4	0.00145815	0.00670749	HSP90AA1
signal transduction	GO:0007165	3	10	1540	61686	12.0168	0.00163391	0.0068327	ANXA5,ANPEP,GNB1
muscle fiber development	GO:0048747	1	10	13	61686	474.508	0.0021056	0.00691841	FLNC
purine nucleotide catabolic process	GO:0006195	1	10	13	61686	474.508	0.0021056	0.00691841	NT5E
regulation of establishment of endothelial barrier	GO:1903140	1	10	10	61686	616.86	0.00162005	0.00698646	VCL
adenylate cyclase-activating dopamine receptor signaling pathway	GO:0007191	1	10	10	61686	616.86	0.00162005	0.00698646	GNB1
peptide catabolic process	GO:0043171	1	10	15	61686	411.24	0.00242919	0.00713251	ANPEP
G protein-coupled acetylcholine receptor signaling pathway	GO:0007213	1	10	15	61686	411.24	0.00242919	0.00713251	GNB1
positive regulation of cellular protein catabolic process	GO:1903364	1	10	15	61686	411.24	0.00242919	0.00713251	HSP90AA1
regulation of cellular protein localization	GO:1903827	1	10	15	61686	411.24	0.00242919	0.00713251	HSP90AA1
NAD metabolic process	GO:0019674	1	10	14	61686	440.614	0.00226741	0.0072768	NT5E
cellular response to prostaglandin E stimulus	GO:0071380	1	10	16	61686	385.538	0.00259094	0.00744897	GNB1
regulation of necroptotic process	GO:0060544	1	10	17	61686	362.859	0.00275268	0.00775244	HSP90AA1
negative regulation of apoptotic process	GO:0043066	2	10	509	61686	24.2381	0.00292673	0.0077671	ARHGDIA,ANXA5
cell junction assembly	GO:0034329	1	10	18	61686	342.7	0.00291439	0.00788599	FLNC
regulation of protein ubiquitination	GO:0031396	1	10	18	61686	342.7	0.00291439	0.00788599	HSP90AA1
regulation of nitric-oxide synthase activity	GO:0050999	1	10	21	61686	293.743	0.00339938	0.00795108	HSP90AA1
purinergic nucleotide receptor signaling pathway	GO:0035590	1	10	21	61686	293.743	0.00339938	0.00795108	NT5E
negative regulation of viral entry into host cell	GO:0046597	1	10	21	61686	293.743	0.00339938	0.00795108	PTX3
chaperone-mediated protein complex assembly	GO:0051131	1	10	21	61686	293.743	0.00339938	0.00795108	HSP90AA1
protein refolding	GO:0042026	1	10	19	61686	324.663	0.00307607	0.0080094	HSP90AA1
regulation of protein-containing complex assembly	GO:0043254	1	10	22	61686	280.391	0.00356099	0.00805601	HSP90AA1
mitochondrial transport	GO:0006839	1	10	22	61686	280.391	0.00356099	0.00805601	HSP90AA1
regulation of actin cytoskeleton reorganization	GO:2000249	1	10	20	61686	308.43	0.00323774	0.00812377	ARHGDIA
negative regulation of axonogenesis	GO:0050771	1	10	20	61686	308.43	0.00323774	0.00812377	ARHGDIA
viral process	GO:0016032	2	10	581	61686	21.2344	0.00379053	0.00817333	HSP90AA1,ANPEP
regulation of focal adhesion assembly	GO:0051893	1	10	24	61686	257.025	0.00388415	0.00824635	VCL
cell adhesion	GO:0007155	2	10	579	61686	21.3078	0.00376511	0.00824738	VCL,TNXB
morphogenesis of an epithelium	GO:0002009	1	10	23	61686	268.2	0.00372258	0.00828575	VCL
sensory perception of taste	GO:0050909	1	10	26	61686	237.254	0.00420722	0.00879691	GNB1
telomere maintenance via telomerase	GO:0007004	1	10	27	61686	228.467	0.00436871	0.00899824	HSP90AA1
DNA metabolic process	GO:0006259	1	10	30	61686	205.62	0.00485306	0.00905031	NT5E
leukocyte cell-cell adhesion	GO:0007159	1	10	30	61686	205.62	0.00485306	0.00905031	NT5E
maintenance of blood-brain barrier	GO:0035633	1	10	30	61686	205.62	0.00485306	0.00905031	VCL
response to antibiotic	GO:0046677	1	10	30	61686	205.62	0.00485306	0.00905031	HSP90AA1
positive regulation of potassium ion transmembrane transport	GO:1901381	1	10	31	61686	198.987	0.00501447	0.00910522	GNB1
ERBB2 signaling pathway	GO:0038128	1	10	31	61686	198.987	0.00501447	0.00910522	HSP90AA1
regulation of Rho protein signal transduction	GO:0035023	1	10	28	61686	220.307	0.00453019	0.00919361	ARHGDIA
protein localization to cell surface	GO:0034394	1	10	29	61686	212.71	0.00469164	0.00924923	VCL
activation of innate immune response	GO:0002218	1	10	29	61686	212.71	0.00469164	0.00924923	HSP90AA1
establishment of cell polarity	GO:0030010	1	10	32	61686	192.769	0.00517585	0.00927619	HSP90AA1
positive regulation of axonogenesis	GO:0050772	1	10	33	61686	186.927	0.0053372	0.00944274	ARHGDIA
positive regulation of defense response to virus by host	GO:0002230	1	10	34	61686	181.429	0.00549853	0.00948497	HSP90AA1
positive regulation of telomerase activity	GO:0051973	1	10	34	61686	181.429	0.00549853	0.00948497	HSP90AA1
lamellipodium assembly	GO:0030032	1	10	35	61686	176.246	0.00565984	0.0095251	VCL
semaphorin-plexin signaling pathway	GO:0071526	1	10	35	61686	176.246	0.00565984	0.0095251	ARHGDIA
positive regulation of interferon-beta production	GO:0032728	1	10	37	61686	166.719	0.00598239	0.00982821	HSP90AA1
Wnt signaling pathway, calcium modulating pathway	GO:0007223	1	10	37	61686	166.719	0.00598239	0.00982821	GNB1
response to cold	GO:0009409	1	10	38	61686	162.332	0.00614363	0.00997436	HSP90AA1
cellular response to virus	GO:0098586	1	10	42	61686	146.871	0.00678835	0.0108929	HSP90AA1
response to heat	GO:0009408	1	10	44	61686	140.195	0.00711056	0.0112788	HSP90AA1
platelet aggregation	GO:0070527	1	10	45	61686	137.08	0.00727164	0.0114033	VCL
positive regulation of phagocytosis	GO:0050766	1	10	47	61686	131.247	0.00759371	0.0117745	PTX3
cellular response to heat	GO:0034605	1	10	48	61686	128.512	0.00775472	0.0118906	HSP90AA1
negative regulation of cell adhesion	GO:0007162	1	10	49	61686	125.89	0.0079157	0.012004	ARHGDIA
hemostasis	GO:0007599	1	10	53	61686	116.389	0.00855938	0.0128391	ANXA5
Rho protein signal transduction	GO:0007266	1	10	55	61686	112.156	0.00888108	0.0131784	ARHGDIA
negative regulation of catalytic activity	GO:0043086	1	10	60	61686	102.81	0.00968492	0.0142183	ANXA5
phospholipase C-activating G protein-coupled receptor signaling pathway	GO:0007200	1	10	64	61686	96.3844	0.0103276	0.0150022	GNB1
retina development in camera-type eye	GO:0060041	1	10	66	61686	93.4636	0.0106488	0.0151498	GNB1
vascular endothelial growth factor receptor signaling pathway	GO:0048010	1	10	66	61686	93.4636	0.0106488	0.0151498	HSP90AA1
response to unfolded protein	GO:0006986	1	10	67	61686	92.0687	0.0108093	0.0152213	HSP90AA1
regulation of blood pressure	GO:0008217	1	10	69	61686	89.4	0.0111304	0.015515	ANPEP
Ras protein signal transduction	GO:0007265	1	10	72	61686	85.675	0.0116117	0.0160242	GNB1
regulation of cellular response to heat	GO:1900034	1	10	74	61686	83.3595	0.0119326	0.0163039	HSP90AA1
regulation of G2/M transition of mitotic cell cycle	GO:0010389	1	10	75	61686	82.248	0.0120929	0.016361	HSP90AA1
Fc-gamma receptor signaling pathway involved in phagocytosis	GO:0038096	1	10	80	61686	77.1075	0.0128944	0.017276	HSP90AA1
collagen fibril organization	GO:0030199	1	10	86	61686	71.7279	0.0138554	0.0183851	TNXB
positive regulation of peptidyl-serine phosphorylation	GO:0033138	1	10	88	61686	70.0977	0.0141756	0.018455	HSP90AA1
ciliary basal body-plasma membrane docking	GO:0097711	1	10	88	61686	70.0977	0.0141756	0.018455	HSP90AA1
cell-matrix adhesion	GO:0007160	1	10	90	61686	68.54	0.0144957	0.0185222	VCL
viral entry into host cell	GO:0046718	1	10	90	61686	68.54	0.0144957	0.0185222	ANPEP
regulation of cell migration	GO:0030334	1	10	101	61686	61.0752	0.0162543	0.0205789	VCL
muscle contraction	GO:0006936	1	10	102	61686	60.4765	0.016414	0.0205922	VCL
receptor-mediated endocytosis	GO:0006898	1	10	110	61686	56.0782	0.0176911	0.0219944	HSP90AA1
platelet activation	GO:0030168	1	10	112	61686	55.0768	0.0180101	0.0221911	GNB1
negative regulation of inflammatory response to antigenic stimulus	GO:0002862	1	10	120	61686	51.405	0.0192853	0.023552	GNB1
negative regulation of inflammatory response	GO:0050728	1	10	124	61686	49.7468	0.0199224	0.0241166	NT5E
regulation of small GTPase mediated signal transduction	GO:0051056	1	10	126	61686	48.9571	0.0202408	0.0242889	ARHGDIA
cellular response to hypoxia	GO:0071456	1	10	128	61686	48.1922	0.020559	0.0244582	GNB1
G2/M transition of mitotic cell cycle	GO:0000086	1	10	130	61686	47.4508	0.0208772	0.0246244	HSP90AA1
negative regulation of cell migration	GO:0030336	1	10	145	61686	42.5421	0.0232607	0.0269746	VCL
cell population proliferation	GO:0008283	1	10	144	61686	42.8375	0.023102	0.0270176	GNB1
dephosphorylation	GO:0016311	1	10	157	61686	39.2904	0.0251638	0.0286992	NT5E
positive regulation of cytosolic calcium ion concentration	GO:0007204	1	10	156	61686	39.5423	0.0250053	0.0287561	GNB1
actin cytoskeleton organization	GO:0030036	1	10	171	61686	36.0737	0.0273798	0.0309705	TNXB
blood coagulation	GO:0007596	1	10	173	61686	35.6566	0.0276959	0.0310735	ANXA5
positive regulation of protein kinase B signaling	GO:0051897	1	10	187	61686	32.9872	0.0299068	0.0332833	HSP90AA1
protein stabilization	GO:0050821	1	10	194	61686	31.7969	0.0310105	0.0342355	HSP90AA1
positive regulation of protein phosphorylation	GO:0001934	1	10	203	61686	30.3872	0.0324278	0.0355162	HSP90AA1
regulation of apoptotic process	GO:0042981	1	10	240	61686	25.7025	0.0382353	0.041547	HSP90AA1
angiogenesis	GO:0001525	1	10	254	61686	24.2858	0.0404245	0.0435827	ANPEP
regulation of catalytic activity	GO:0050790	1	10	281	61686	21.9523	0.0446339	0.0477479	ARHGDIA
Comparison group IPF-1 vs NL-2
description	annotation_id	genes_found	input_size	term_genes	genes_universe	relative_enrichment	pval	pval_adj	genes
extracellular matrix organization	GO:0030198	5	14	245	61686	89.9213	1.84461e-09	2.71158e-07	NID1,MMP2,COL18A1,VCAN,COL5A1
cell adhesion	GO:0007155	5	14	579	61686	38.0496	1.33681e-07	9.82556e-06	SPOCK1,NID1,COL18A1,VCAN,COL5A1
collagen fibril organization	GO:0030199	3	14	86	61686	153.703	9.41753e-07	4.61459e-05	SERPINH1,COL18A1,COL5A1
collagen biosynthetic process	GO:0032964	2	14	9	61686	979.143	1.72034e-06	6.32224e-05	SERPINH1,COL5A1
protein localization to nucleus	GO:0034504	2	14	32	61686	275.384	2.36318e-05	0.000694775	YWHAE,LMNA
positive regulation of cell aging	GO:0090343	1	14	2	61686	2203.07	0.000453864	0.00476557	LMNA
regulation of heart rate by hormone	GO:0003064	1	14	2	61686	2203.07	0.000453864	0.00476557	YWHAE
negative regulation of calcium ion export across plasma membrane	GO:1905913	1	14	2	61686	2203.07	0.000453864	0.00476557	YWHAE
DNA double-strand break attachment to nuclear envelope	GO:1990683	1	14	2	61686	2203.07	0.000453864	0.00476557	LMNA
negative regulation of endodermal cell differentiation	GO:1903225	1	14	2	61686	2203.07	0.000453864	0.00476557	COL5A1
chondrocyte development involved in endochondral bone morphogenesis	GO:0003433	1	14	2	61686	2203.07	0.000453864	0.00476557	SERPINH1
integrin biosynthetic process	GO:0045112	1	14	1	61686	4406.14	0.000226956	0.00556042	COL5A1
visual perception	GO:0007601	2	14	200	61686	44.0614	0.000927705	0.00568219	EFEMP1,COL18A1
cellular protein metabolic process	GO:0044267	2	14	198	61686	44.5065	0.000909433	0.00581246	MMP2,VCAN
eye morphogenesis	GO:0048592	1	14	3	61686	1468.71	0.000680724	0.00588626	COL5A1
regulation of cellular component organization	GO:0051128	1	14	3	61686	1468.71	0.000680724	0.00588626	COL5A1
negative regulation of peptidyl-serine dephosphorylation	GO:1902309	1	14	3	61686	1468.71	0.000680724	0.00588626	YWHAE
establishment or maintenance of microtubule cytoskeleton polarity	GO:0030951	1	14	4	61686	1101.54	0.000907537	0.00606399	LMNA
response to hydrostatic pressure	GO:0051599	1	14	4	61686	1101.54	0.000907537	0.00606399	COL18A1
post-embryonic eye morphogenesis	GO:0048050	1	14	4	61686	1101.54	0.000907537	0.00606399	EFEMP1
tendon development	GO:0035989	1	14	4	61686	1101.54	0.000907537	0.00606399	COL5A1
negative regulation of calcium ion transmembrane transporter activity	GO:1901020	1	14	4	61686	1101.54	0.000907537	0.00606399	YWHAE
negative regulation of endopeptidase activity	GO:0010951	2	14	128	61686	68.846	0.000382466	0.00702782	SERPINH1,SPOCK1
intramembranous ossification	GO:0001957	1	14	6	61686	734.357	0.00136102	0.00714534	MMP2
membrane raft assembly	GO:0001765	1	14	6	61686	734.357	0.00136102	0.00714534	S100A10
regulation of potassium ion transmembrane transporter activity	GO:1901016	1	14	6	61686	734.357	0.00136102	0.00714534	YWHAE
negative regulation of coagulation	GO:0050819	1	14	6	61686	734.357	0.00136102	0.00714534	ANXA5
negative regulation of cardiac muscle hypertrophy in response to stress	GO:1903243	1	14	8	61686	550.768	0.00181431	0.00740843	LMNA
blood vessel maturation	GO:0001955	1	14	8	61686	550.768	0.00181431	0.00740843	MMP2
central nervous system neuron differentiation	GO:0021953	1	14	8	61686	550.768	0.00181431	0.00740843	SPOCK1
regulation of postsynaptic membrane neurotransmitter receptor levels	GO:0099072	1	14	8	61686	550.768	0.00181431	0.00740843	YWHAE
platelet degranulation	GO:0002576	2	14	123	61686	71.6446	0.000353286	0.007419	ANXA5,ALDOA
fructose metabolic process	GO:0006000	1	14	9	61686	489.571	0.00204088	0.00750024	ALDOA
embryonic eye morphogenesis	GO:0048048	1	14	9	61686	489.571	0.00204088	0.00750024	EFEMP1
fructose 1,6-bisphosphate metabolic process	GO:0030388	1	14	9	61686	489.571	0.00204088	0.00750024	ALDOA
cell recognition	GO:0008037	1	14	9	61686	489.571	0.00204088	0.00750024	VCAN
positive regulation of binding	GO:0051099	1	14	7	61686	629.449	0.00158769	0.00752871	S100A10
bone trabecula formation	GO:0060346	1	14	7	61686	629.449	0.00158769	0.00752871	MMP2
angiogenesis	GO:0001525	2	14	254	61686	34.694	0.00148745	0.00753983	MMP2,COL18A1
wound healing, spreading of epidermal cells	GO:0035313	1	14	10	61686	440.614	0.00226741	0.0075752	COL5A1
membrane repolarization during cardiac muscle cell action potential	GO:0086013	1	14	10	61686	440.614	0.00226741	0.0075752	YWHAE
glomerular basement membrane development	GO:0032836	1	14	10	61686	440.614	0.00226741	0.0075752	NID1
tissue remodeling	GO:0048771	1	14	10	61686	440.614	0.00226741	0.0075752	MMP2
regulation of membrane repolarization	GO:0060306	1	14	11	61686	400.558	0.00249389	0.00780002	YWHAE
cellular response to UV-A	GO:0071492	1	14	11	61686	400.558	0.00249389	0.00780002	MMP2
glial cell migration	GO:0008347	1	14	11	61686	400.558	0.00249389	0.00780002	VCAN
dermatan sulfate biosynthetic process	GO:0030208	1	14	12	61686	367.179	0.00272032	0.00816095	VCAN
supramolecular fiber organization	GO:0097435	1	14	12	61686	367.179	0.00272032	0.00816095	COL5A1
response to drug	GO:0042493	2	14	279	61686	31.5853	0.00178949	0.00822049	S100A10,COL18A1
endothelial cell morphogenesis	GO:0001886	1	14	13	61686	338.934	0.0029467	0.00849342	COL18A1
regulation of telomere maintenance	GO:0032204	1	14	13	61686	338.934	0.0029467	0.00849342	LMNA
chondroitin sulfate catabolic process	GO:0030207	1	14	14	61686	314.724	0.00317303	0.0086377	VCAN
response to amyloid-beta	GO:1904645	1	14	14	61686	314.724	0.00317303	0.0086377	MMP2
basement membrane organization	GO:0071711	1	14	14	61686	314.724	0.00317303	0.0086377	NID1
vesicle budding from membrane	GO:0006900	1	14	15	61686	293.743	0.00339932	0.00892322	S100A10
striated muscle contraction	GO:0006941	1	14	15	61686	293.743	0.00339932	0.00892322	ALDOA
muscle cell cellular homeostasis	GO:0046716	1	14	20	61686	220.307	0.00453004	0.0105701	ALDOA
protein maturation	GO:0051604	1	14	20	61686	220.307	0.00453004	0.0105701	SERPINH1
negative regulation of chondrocyte differentiation	GO:0032331	1	14	20	61686	220.307	0.00453004	0.0105701	EFEMP1
negative regulation of cell population proliferation	GO:0008285	2	14	438	61686	20.1194	0.00432607	0.0105989	LMNA,COL18A1
negative regulation of cell-substrate adhesion	GO:0010812	1	14	19	61686	231.902	0.00430399	0.0107235	SPOCK1
positive regulation of protein export from nucleus	GO:0046827	1	14	19	61686	231.902	0.00430399	0.0107235	YWHAE
nuclear envelope organization	GO:0006998	1	14	19	61686	231.902	0.00430399	0.0107235	LMNA
zymogen activation	GO:0031638	1	14	22	61686	200.279	0.00498199	0.011443	C1R
ATP biosynthetic process	GO:0006754	1	14	23	61686	191.571	0.0052079	0.0115994	ALDOA
chondroitin sulfate biosynthetic process	GO:0030206	1	14	23	61686	191.571	0.0052079	0.0115994	VCAN
positive regulation of protein insertion into mitochondrial membrane involved in apoptotic signaling pathway	GO:1900740	1	14	26	61686	169.467	0.00588533	0.0123592	YWHAE
hippo signaling	GO:0035329	1	14	26	61686	169.467	0.00588533	0.0123592	YWHAE
positive regulation of focal adhesion assembly	GO:0051894	1	14	26	61686	169.467	0.00588533	0.0123592	S100A10
canonical glycolysis	GO:0061621	1	14	27	61686	163.19	0.00611105	0.0126524	ALDOA
proteolysis	GO:0006508	2	14	509	61686	17.3129	0.00579067	0.0127049	C1R,MMP2
endodermal cell differentiation	GO:0035987	1	14	29	61686	151.936	0.00656234	0.0132146	MMP2
face morphogenesis	GO:0060325	1	14	29	61686	151.936	0.00656234	0.0132146	MMP2
embryo implantation	GO:0007566	1	14	34	61686	129.592	0.00768972	0.0152755	MMP2
glycolytic process	GO:0006096	1	14	36	61686	122.393	0.00814034	0.0157451	ALDOA
positive regulation of cell-substrate adhesion	GO:0010811	1	14	36	61686	122.393	0.00814034	0.0157451	NID1
positive regulation of substrate adhesion-dependent cell spreading	GO:1900026	1	14	41	61686	107.467	0.00926607	0.016411	S100A10
binding of sperm to zona pellucida	GO:0007339	1	14	41	61686	107.467	0.00926607	0.016411	ALDOA
regulation of cytosolic calcium ion concentration	GO:0051480	1	14	41	61686	107.467	0.00926607	0.016411	YWHAE
complement activation	GO:0006956	1	14	40	61686	110.154	0.00904102	0.0166129	C1R
cellular response to reactive oxygen species	GO:0034614	1	14	40	61686	110.154	0.00904102	0.0166129	MMP2
skeletal system morphogenesis	GO:0048705	1	14	39	61686	112.978	0.00881592	0.0166146	MMP2
regulation of heart rate by cardiac conduction	GO:0086091	1	14	39	61686	112.978	0.00881592	0.0166146	YWHAE
gluconeogenesis	GO:0006094	1	14	44	61686	100.14	0.00994093	0.0167968	ALDOA
mitotic nuclear envelope reassembly	GO:0007084	1	14	44	61686	100.14	0.00994093	0.0167968	LMNA
substantia nigra development	GO:0021762	1	14	43	61686	102.468	0.00971603	0.016803	YWHAE
collagen catabolic process	GO:0030574	1	14	43	61686	102.468	0.00971603	0.016803	MMP2
skin development	GO:0043588	1	14	46	61686	95.7857	0.0103906	0.017357	COL5A1
complement activation, classical pathway	GO:0006958	1	14	49	61686	89.9213	0.0110648	0.0174895	C1R
epidermal growth factor receptor signaling pathway	GO:0007173	1	14	49	61686	89.9213	0.0110648	0.0174895	EFEMP1
cellular response to heat	GO:0034605	1	14	48	61686	91.7946	0.0108401	0.0175109	YWHAE
cellular response to amino acid stimulus	GO:0071230	1	14	48	61686	91.7946	0.0108401	0.0175109	MMP2
positive regulation of vascular associated smooth muscle cell proliferation	GO:1904707	1	14	48	61686	91.7946	0.0108401	0.0175109	MMP2
heart morphogenesis	GO:0003007	1	14	53	61686	83.1348	0.011963	0.0183183	COL5A1
hemostasis	GO:0007599	1	14	53	61686	83.1348	0.011963	0.0183183	ANXA5
positive regulation of stress fiber assembly	GO:0051496	1	14	53	61686	83.1348	0.011963	0.0183183	S100A10
IRE1-mediated unfolded protein response	GO:0036498	1	14	55	61686	80.1117	0.0124118	0.0186177	LMNA
blood vessel development	GO:0001568	1	14	55	61686	80.1117	0.0124118	0.0186177	COL5A1
protein homotetramerization	GO:0051289	1	14	56	61686	78.6811	0.0126361	0.0187627	ALDOA
positive regulation of smooth muscle cell proliferation	GO:0048661	1	14	59	61686	74.6804	0.0133089	0.0189942	MMP2
camera-type eye development	GO:0043010	1	14	59	61686	74.6804	0.0133089	0.0189942	EFEMP1
regulation of complement activation	GO:0030449	1	14	58	61686	75.968	0.0130847	0.019044	C1R
neurogenesis	GO:0022008	1	14	58	61686	75.968	0.0130847	0.019044	SPOCK1
negative regulation of catalytic activity	GO:0043086	1	14	60	61686	73.4357	0.013533	0.0191284	ANXA5
extracellular matrix disassembly	GO:0022617	1	14	65	61686	67.7868	0.014653	0.0205143	MMP2
response to unfolded protein	GO:0006986	1	14	67	61686	65.7633	0.0151007	0.0205538	SERPINH1
negative regulation of cysteine-type endopeptidase activity involved in apoptotic process	GO:0043154	1	14	67	61686	65.7633	0.0151007	0.0205538	YWHAE
negative regulation of neuron projection development	GO:0010977	1	14	66	61686	66.7597	0.0148769	0.0206312	SPOCK1
cellular protein localization	GO:0034613	1	14	70	61686	62.9449	0.0157719	0.0212704	LMNA
regulation of cell growth	GO:0001558	1	14	72	61686	61.1964	0.0162191	0.0216746	SPOCK1
regulation of cellular response to heat	GO:1900034	1	14	74	61686	59.5425	0.0166661	0.0220714	YWHAE
regulation of G2/M transition of mitotic cell cycle	GO:0010389	1	14	75	61686	58.7486	0.0168896	0.0221676	YWHAE
ephrin receptor signaling pathway	GO:0048013	1	14	84	61686	52.4541	0.0188984	0.0245847	MMP2
ciliary basal body-plasma membrane docking	GO:0097711	1	14	88	61686	50.0698	0.01979	0.0255187	YWHAE
cell-matrix adhesion	GO:0007160	1	14	90	61686	48.9571	0.0202356	0.0258663	NID1
neuron migration	GO:0001764	1	14	101	61686	43.6252	0.0226825	0.0282571	SPOCK1
regulation of cell migration	GO:0030334	1	14	101	61686	43.6252	0.0226825	0.0282571	LMNA
muscle organ development	GO:0007517	1	14	100	61686	44.0614	0.0224603	0.0284627	LMNA
osteoblast differentiation	GO:0001649	1	14	111	61686	39.695	0.0249022	0.0307615	VCAN
G2/M transition of mitotic cell cycle	GO:0000086	1	14	130	61686	33.8934	0.0291065	0.035071	YWHAE
peptidyl-tyrosine phosphorylation	GO:0018108	1	14	130	61686	33.8934	0.0291065	0.035071	EFEMP1
cellular response to hypoxia	GO:0071456	1	14	128	61686	34.423	0.0286647	0.0351143	LMNA
actin filament organization	GO:0007015	1	14	135	61686	32.6381	0.0302101	0.0361048	ALDOA
membrane organization	GO:0061024	1	14	138	61686	31.9286	0.0308717	0.0363052	YWHAE
skeletal system development	GO:0001501	1	14	138	61686	31.9286	0.0308717	0.0363052	VCAN
central nervous system development	GO:0007417	1	14	145	61686	30.3872	0.0324139	0.0372253	VCAN
protein localization to plasma membrane	GO:0072659	1	14	145	61686	30.3872	0.0324139	0.0372253	S100A10
regulation of cell shape	GO:0008360	1	14	143	61686	30.8122	0.0319735	0.0373024	ALDOA
animal organ morphogenesis	GO:0009887	1	14	163	61686	27.0316	0.0363688	0.0414436	COL18A1
response to hypoxia	GO:0001666	1	14	170	61686	25.9185	0.0379028	0.0428594	MMP2
blood coagulation	GO:0007596	1	14	173	61686	25.469	0.0385596	0.0432691	ANXA5
Comparison group IPF-2 vs NL-1
description	annotation_id	genes_found	input_size	term_genes	genes_universe	relative_enrichment	pval	pval_adj	genes
response to drug	GO:0042493	5	20	279	61686	55.2742	2.67798e-08	1.02834e-05	SFRP1,ATP1A1,LDHA,ITGA2,ANXA1
response to organic cyclic compound	GO:0014070	4	20	121	61686	101.96	6.65942e-08	1.27861e-05	SFRP1,LDHA,ITGA2,ANXA1
neutrophil degranulation	GO:0043312	5	20	475	61686	32.4663	3.73619e-07	4.78232e-05	MVP,ANXA2,ANPEP,FTH1,STOM
positive regulation of vesicle fusion	GO:0031340	2	20	7	61686	881.229	2.09515e-06	0.000201134	ANXA2,ANXA1
regulation of insulin-like growth factor receptor signaling pathway	GO:0043567	2	20	8	61686	771.075	2.79298e-06	0.000214501	IGFBP5,IGFBP3
type B pancreatic cell proliferation	GO:0044342	2	20	9	61686	685.4	3.59028e-06	0.000229778	IGFBP5,IGFBP3
NAD metabolic process	GO:0019674	2	20	14	61686	440.614	9.06661e-06	0.000267814	NT5E,LDHA
hepatocyte differentiation	GO:0070365	2	20	14	61686	440.614	9.06661e-06	0.000267814	ITGA2,ANXA1
positive regulation of insulin-like growth factor receptor signaling pathway	GO:0043568	2	20	13	61686	474.508	7.77289e-06	0.000271345	IGFBP5,IGFBP3
negative regulation of smooth muscle cell migration	GO:0014912	2	20	13	61686	474.508	7.77289e-06	0.000271345	IGFBP5,IGFBP3
signal transduction	GO:0007165	6	20	1540	61686	12.0168	6.88066e-06	0.000293575	CLIC1,IGFBP5,ANXA5,ANXA1,ANPEP,GNB1
osteoblast differentiation	GO:0001649	3	20	111	61686	83.3595	6.32139e-06	0.000303427	SFRP1,IGFBP5,IGFBP3
positive regulation of apoptotic process	GO:0043065	4	20	370	61686	33.3438	5.71892e-06	0.000313724	SFRP1,LDHA,IGFBP3,ANXA1
cellular response to prostaglandin E stimulus	GO:0071380	2	20	16	61686	385.538	1.19513e-05	0.000327808	SFRP1,GNB1
negative regulation of apoptotic process	GO:0043066	4	20	509	61686	24.2381	1.99875e-05	0.00051168	SFRP1,ARHGDIA,ANXA5,ANXA1
negative regulation of smooth muscle cell proliferation	GO:0048662	2	20	27	61686	228.467	3.48829e-05	0.000787943	IGFBP5,IGFBP3
viral process	GO:0016032	4	20	581	61686	21.2344	3.34752e-05	0.000803404	MSN,ITGA2,ANXA2,ANPEP
negative regulation of fibroblast proliferation	GO:0048147	2	20	30	61686	205.62	4.32057e-05	0.00087321	SFRP1,FTH1
leukocyte cell-cell adhesion	GO:0007159	2	20	30	61686	205.62	4.32057e-05	0.00087321	NT5E,MSN
cellular response to estradiol stimulus	GO:0071392	2	20	36	61686	171.35	6.25008e-05	0.00114287	SFRP1,ITGA2
ion transmembrane transport	GO:0034220	3	20	236	61686	39.2072	6.00683e-05	0.00115331	CLIC1,ATP1A1,ANXA6
interleukin-12-mediated signaling pathway	GO:0035722	2	20	46	61686	134.1	0.00010248	0.00178875	MSN,ANXA2
negative regulation of osteoblast differentiation	GO:0045668	2	20	50	61686	123.372	0.000121199	0.0020235	SFRP1,IGFBP5
regulation of interleukin-1 production	GO:0032652	1	20	1	61686	3084.3	0.000324223	0.00270655	ANXA1
negative regulation of development of symbiont involved in interaction with host	GO:0044147	1	20	1	61686	3084.3	0.000324223	0.00270655	ANXA2
catabolism by host of symbiont protein	GO:0052362	1	20	1	61686	3084.3	0.000324223	0.00270655	ANXA2
positive regulation of low-density lipoprotein particle receptor binding	GO:1905597	1	20	1	61686	3084.3	0.000324223	0.00270655	ANXA2
negative regulation of sequestering of calcium ion	GO:0051283	1	20	1	61686	3084.3	0.000324223	0.00270655	ANXA6
regulation of acid-sensing ion channel activity	GO:1901585	1	20	1	61686	3084.3	0.000324223	0.00270655	STOM
negative regulation of canonical Wnt signaling pathway involved in controlling type B pancreatic cell proliferation	GO:2000080	1	20	1	61686	3084.3	0.000324223	0.00270655	SFRP1
negative regulation of Wnt signaling pathway involved in dorsal/ventral axis specification	GO:2000054	1	20	1	61686	3084.3	0.000324223	0.00270655	SFRP1
negative regulation of glucocorticoid biosynthetic process	GO:0031947	1	20	1	61686	3084.3	0.000324223	0.00270655	ATP1A1
adenosine biosynthetic process	GO:0046086	1	20	1	61686	3084.3	0.000324223	0.00270655	NT5E
stromal-epithelial cell signaling involved in prostate gland development	GO:0044345	1	20	1	61686	3084.3	0.000324223	0.00270655	SFRP1
post-embryonic animal organ development	GO:0048569	1	20	1	61686	3084.3	0.000324223	0.00270655	LDHA
positive regulation of collagen binding	GO:0033343	1	20	1	61686	3084.3	0.000324223	0.00270655	ITGA2
convergent extension involved in somitogenesis	GO:0090246	1	20	1	61686	3084.3	0.000324223	0.00270655	SFRP1
negative regulation of skeletal muscle hypertrophy	GO:1904205	1	20	1	61686	3084.3	0.000324223	0.00270655	IGFBP5
positive regulation of striated muscle contraction	GO:0045989	1	20	1	61686	3084.3	0.000324223	0.00270655	ATP1A1
negative regulation of muscle tissue development	GO:1901862	1	20	1	61686	3084.3	0.000324223	0.00270655	IGFBP5
negative regulation of catalytic activity	GO:0043086	2	20	60	61686	102.81	0.00017478	0.00279648	ANXA5,ANXA2
female pregnancy	GO:0007565	2	20	84	61686	73.4357	0.000342625	0.00279932	ITGA2,IGFBP5
negative regulation of cell population proliferation	GO:0008285	3	20	438	61686	21.1253	0.000370478	0.00296383	SFRP1,IGFBP3,FTH1
viral entry into host cell	GO:0046718	2	20	90	61686	68.54	0.000393177	0.00308122	ITGA2,ANPEP
cellular response to organic cyclic compound	GO:0071407	2	20	65	61686	94.9015	0.000205192	0.00315174	ITGA2,IGFBP5
regulation of blood pressure	GO:0008217	2	20	69	61686	89.4	0.000231253	0.00341542	ATP1A1,ANPEP
regulation of cell growth	GO:0001558	2	20	72	61686	85.675	0.000251806	0.00358124	IGFBP5,IGFBP3
cellular response to mechanical stimulus	GO:0071260	2	20	75	61686	82.248	0.000273222	0.00361783	ATP1A1,ITGA2
regulation of growth	GO:0040008	2	20	75	61686	82.248	0.000273222	0.00361783	IGFBP5,IGFBP3
neural crest cell fate commitment	GO:0014034	1	20	2	61686	1542.15	0.000648345	0.00414941	SFRP1
negative regulation of bone remodeling	GO:0046851	1	20	2	61686	1542.15	0.000648345	0.00414941	SFRP1
ADP catabolic process	GO:0046032	1	20	2	61686	1542.15	0.000648345	0.00414941	NT5E
negative regulation of planar cell polarity pathway involved in axis elongation	GO:2000041	1	20	2	61686	1542.15	0.000648345	0.00414941	SFRP1
positive regulation of vacuole organization	GO:0044090	1	20	2	61686	1542.15	0.000648345	0.00414941	ANXA2
negative regulation of low-density lipoprotein particle receptor catabolic process	GO:0032804	1	20	2	61686	1542.15	0.000648345	0.00414941	ANXA2
regulation of midbrain dopaminergic neuron differentiation	GO:1904956	1	20	2	61686	1542.15	0.000648345	0.00414941	SFRP1
T cell aggregation	GO:0070489	1	20	2	61686	1542.15	0.000648345	0.00414941	MSN
positive regulation of low-density lipoprotein particle clearance	GO:1905581	1	20	2	61686	1542.15	0.000648345	0.00414941	ANXA2
positive regulation of receptor-mediated endocytosis involved in cholesterol transport	GO:1905602	1	20	2	61686	1542.15	0.000648345	0.00414941	ANXA2
hypotonic response	GO:0006971	1	20	2	61686	1542.15	0.000648345	0.00414941	ITGA2
calcium ion transmembrane transport	GO:0070588	2	20	129	61686	47.8186	0.000804386	0.004982	ANXA6,ANXA2
cellular response to hypoxia	GO:0071456	2	20	128	61686	48.1922	0.000792069	0.00498614	SFRP1,GNB1
regulation of ion transmembrane transport	GO:0034765	2	20	131	61686	47.0885	0.000829298	0.00505477	CLIC1,STOM
negative regulation of cell migration	GO:0030336	2	20	145	61686	42.5421	0.00101402	0.00556261	SFRP1,IGFBP5
cell population proliferation	GO:0008283	2	20	144	61686	42.8375	0.00100023	0.00556647	ITGA2,GNB1
regulation of cell shape	GO:0008360	2	20	143	61686	43.1371	0.000986525	0.00557096	MSN,ANXA1
negative regulation by host of symbiont molecular function	GO:0052405	1	20	3	61686	1028.1	0.000972368	0.00557298	ANXA2
negative regulation of phospholipase A2 activity	GO:1900138	1	20	3	61686	1028.1	0.000972368	0.00557298	ANXA1
growth plate cartilage chondrocyte differentiation	GO:0003418	1	20	3	61686	1028.1	0.000972368	0.00557298	ANXA6
nucleotide catabolic process	GO:0009166	1	20	3	61686	1028.1	0.000972368	0.00557298	NT5E
cell-cell adhesion	GO:0098609	2	20	165	61686	37.3855	0.00130905	0.00564803	ANXA2,ANXA1
neutrophil clearance	GO:0097350	1	20	4	61686	771.075	0.00129629	0.00565655	ANXA1
ERBB signaling pathway	GO:0038127	1	20	4	61686	771.075	0.00129629	0.00565655	MVP
positive regulation of viral process	GO:0048524	1	20	4	61686	771.075	0.00129629	0.00565655	STOM
granulocyte chemotaxis	GO:0071621	1	20	4	61686	771.075	0.00129629	0.00565655	ANXA1
collagen-activated signaling pathway	GO:0038065	1	20	4	61686	771.075	0.00129629	0.00565655	ITGA2
negative regulation of B cell differentiation	GO:0045578	1	20	4	61686	771.075	0.00129629	0.00565655	SFRP1
regulation of lymphocyte migration	GO:2000401	1	20	4	61686	771.075	0.00129629	0.00565655	MSN
AMP catabolic process	GO:0006196	1	20	4	61686	771.075	0.00129629	0.00565655	NT5E
negative regulation of T-helper 2 cell differentiation	GO:0045629	1	20	4	61686	771.075	0.00129629	0.00565655	ANXA1
lactate metabolic process	GO:0006089	1	20	4	61686	771.075	0.00129629	0.00565655	LDHA
response to glycoside	GO:1903416	1	20	4	61686	771.075	0.00129629	0.00565655	ATP1A1
development of primary male sexual characteristics	GO:0046546	1	20	4	61686	771.075	0.00129629	0.00565655	SFRP1
prolactin secretion	GO:0070459	1	20	4	61686	771.075	0.00129629	0.00565655	ANXA1
myoblast migration involved in skeletal muscle regeneration	GO:0014839	1	20	4	61686	771.075	0.00129629	0.00565655	ANXA1
Wnt signaling pathway involved in somitogenesis	GO:0090244	1	20	4	61686	771.075	0.00129629	0.00565655	SFRP1
regulation of organelle assembly	GO:1902115	1	20	4	61686	771.075	0.00129629	0.00565655	MSN
regulation of hormone secretion	GO:0046883	1	20	4	61686	771.075	0.00129629	0.00565655	ANXA1
regulation of establishment of planar polarity	GO:0090175	1	20	5	61686	616.86	0.00162012	0.0058691	SFRP1
regulation of leukocyte migration	GO:0002685	1	20	5	61686	616.86	0.00162012	0.0058691	ANXA1
cellular response to heparin	GO:0071504	1	20	5	61686	616.86	0.00162012	0.0058691	SFRP1
neutrophil homeostasis	GO:0001780	1	20	5	61686	616.86	0.00162012	0.0058691	ANXA1
osteoclast development	GO:0036035	1	20	5	61686	616.86	0.00162012	0.0058691	ANXA2
negative regulation of exocytosis	GO:0045920	1	20	5	61686	616.86	0.00162012	0.0058691	ANXA1
membrane to membrane docking	GO:0022614	1	20	5	61686	616.86	0.00162012	0.0058691	MSN
regulation of branching involved in prostate gland morphogenesis	GO:0060687	1	20	5	61686	616.86	0.00162012	0.0058691	SFRP1
response to parathyroid hormone	GO:0071107	1	20	5	61686	616.86	0.00162012	0.0058691	ITGA2
positive regulation of transmission of nerve impulse	GO:0051971	1	20	5	61686	616.86	0.00162012	0.0058691	ITGA2
positive regulation of neutrophil apoptotic process	GO:0033031	1	20	5	61686	616.86	0.00162012	0.0058691	ANXA1
positive regulation of low-density lipoprotein receptor activity	GO:1905599	1	20	5	61686	616.86	0.00162012	0.0058691	ANXA2
cardiac muscle cell apoptotic process	GO:0010659	1	20	5	61686	616.86	0.00162012	0.0058691	GNB1
response to L-ascorbic acid	GO:0033591	1	20	5	61686	616.86	0.00162012	0.0058691	ITGA2
positive regulation of alkaline phosphatase activity	GO:0010694	1	20	5	61686	616.86	0.00162012	0.0058691	ITGA2
response to hypoxia	GO:0001666	2	20	170	61686	36.2859	0.00138849	0.00592422	LDHA,ITGA2
blood coagulation	GO:0007596	2	20	173	61686	35.6566	0.00143724	0.00606482	ITGA2,ANXA5
prostate epithelial cord arborization involved in prostate glandular acinus morphogenesis	GO:0060527	1	20	6	61686	514.05	0.00194384	0.00637978	SFRP1
substrate-dependent cell migration	GO:0006929	1	20	6	61686	514.05	0.00194384	0.00637978	ITGA2
positive regulation of T-helper 1 cell differentiation	GO:0045627	1	20	6	61686	514.05	0.00194384	0.00637978	ANXA1
negative regulation of coagulation	GO:0050819	1	20	6	61686	514.05	0.00194384	0.00637978	ANXA5
alpha-beta T cell differentiation	GO:0046632	1	20	6	61686	514.05	0.00194384	0.00637978	ANXA1
positive regulation of cell projection organization	GO:0031346	1	20	6	61686	514.05	0.00194384	0.00637978	ITGA2
intracellular sequestering of iron ion	GO:0006880	1	20	6	61686	514.05	0.00194384	0.00637978	FTH1
dorsal/ventral axis specification	GO:0009950	1	20	6	61686	514.05	0.00194384	0.00637978	SFRP1
membrane raft assembly	GO:0001765	1	20	6	61686	514.05	0.00194384	0.00637978	ANXA2
mammary gland involution	GO:0060056	1	20	6	61686	514.05	0.00194384	0.00637978	IGFBP5
dephosphorylation	GO:0016311	2	20	157	61686	39.2904	0.00118666	0.00641801	ATP1A1,NT5E
cellular protein metabolic process	GO:0044267	2	20	198	61686	31.1545	0.0018749	0.0067286	IGFBP5,IGFBP3
response to corticosteroid	GO:0031960	1	20	7	61686	440.614	0.00226746	0.00713693	ANXA1
positive regulation of non-canonical Wnt signaling pathway	GO:2000052	1	20	7	61686	440.614	0.00226746	0.00713693	SFRP1
cellular response to catecholamine stimulus	GO:0071870	1	20	7	61686	440.614	0.00226746	0.00713693	GNB1
positive regulation of prostaglandin biosynthetic process	GO:0031394	1	20	7	61686	440.614	0.00226746	0.00713693	ANXA1
bone trabecula formation	GO:0060346	1	20	7	61686	440.614	0.00226746	0.00713693	SFRP1
negative regulation of insulin-like growth factor receptor signaling pathway	GO:0043569	1	20	8	61686	385.538	0.00259099	0.00777296	IGFBP5
T cell migration	GO:0072678	1	20	8	61686	385.538	0.00259099	0.00777296	MSN
positive regulation of early endosome to late endosome transport	GO:2000643	1	20	8	61686	385.538	0.00259099	0.00777296	MSN
positive regulation by host of viral genome replication	GO:0044829	1	20	8	61686	385.538	0.00259099	0.00777296	STOM
cellular response to testosterone stimulus	GO:0071394	1	20	8	61686	385.538	0.00259099	0.00777296	MSN
negative regulation of fibroblast apoptotic process	GO:2000270	1	20	8	61686	385.538	0.00259099	0.00777296	SFRP1
positive regulation of fibroblast apoptotic process	GO:2000271	1	20	9	61686	342.7	0.00291441	0.00828988	SFRP1
gliogenesis	GO:0042063	1	20	9	61686	342.7	0.00291441	0.00828988	ANXA1
negative regulation of heart contraction	GO:0045822	1	20	9	61686	342.7	0.00291441	0.00828988	ATP1A1
planar cell polarity pathway involved in neural tube closure	GO:0090179	1	20	9	61686	342.7	0.00291441	0.00828988	SFRP1
positive regulation of protein localization to early endosome	GO:1902966	1	20	9	61686	342.7	0.00291441	0.00828988	MSN
positive regulation of heart contraction	GO:0045823	1	20	9	61686	342.7	0.00291441	0.00828988	ATP1A1
gland morphogenesis	GO:0022612	1	20	9	61686	342.7	0.00291441	0.00828988	MSN
angiogenesis	GO:0001525	2	20	254	61686	24.2858	0.0030555	0.00862728	ANXA2,ANPEP
membrane repolarization during cardiac muscle cell action potential	GO:0086013	1	20	10	61686	308.43	0.00323774	0.00881766	ATP1A1
membrane hyperpolarization	GO:0060081	1	20	10	61686	308.43	0.00323774	0.00881766	ATP1A1
cellular response to X-ray	GO:0071481	1	20	10	61686	308.43	0.00323774	0.00881766	SFRP1
adenylate cyclase-activating dopamine receptor signaling pathway	GO:0007191	1	20	10	61686	308.43	0.00323774	0.00881766	GNB1
positive regulation of extrinsic apoptotic signaling pathway via death domain receptors	GO:1902043	1	20	10	61686	308.43	0.00323774	0.00881766	SFRP1
membrane repolarization	GO:0086009	1	20	11	61686	280.391	0.00356096	0.00923925	ATP1A1
response to amine	GO:0014075	1	20	11	61686	280.391	0.00356096	0.00923925	ITGA2
pyrimidine nucleoside catabolic process	GO:0046135	1	20	11	61686	280.391	0.00356096	0.00923925	NT5E
positive regulation of podosome assembly	GO:0071803	1	20	11	61686	280.391	0.00356096	0.00923925	MSN
negative regulation of protein autophosphorylation	GO:0031953	1	20	11	61686	280.391	0.00356096	0.00923925	MVP
immunological synapse formation	GO:0001771	1	20	11	61686	280.391	0.00356096	0.00923925	MSN
rhodopsin mediated signaling pathway	GO:0016056	1	20	11	61686	280.391	0.00356096	0.00923925	GNB1
regulation of cardiac muscle cell contraction	GO:0086004	1	20	12	61686	257.025	0.00388409	0.00962251	ATP1A1
cellular response to vitamin D	GO:0071305	1	20	12	61686	257.025	0.00388409	0.00962251	SFRP1
positive regulation of phagocytosis, engulfment	GO:0060100	1	20	12	61686	257.025	0.00388409	0.00962251	ITGA2
skin morphogenesis	GO:0043589	1	20	12	61686	257.025	0.00388409	0.00962251	ITGA2
positive regulation of positive chemotaxis	GO:0050927	1	20	12	61686	257.025	0.00388409	0.00962251	ITGA2
mesodermal cell differentiation	GO:0048333	1	20	12	61686	257.025	0.00388409	0.00962251	ITGA2
regulation of cell cycle process	GO:0010564	1	20	12	61686	257.025	0.00388409	0.00962251	SFRP1
negative regulation of osteoblast proliferation	GO:0033689	1	20	13	61686	237.254	0.00420711	0.0097911	SFRP1
prostate gland development	GO:0030850	1	20	13	61686	237.254	0.00420711	0.0097911	ANXA1
purine nucleotide catabolic process	GO:0006195	1	20	13	61686	237.254	0.00420711	0.0097911	NT5E
establishment or maintenance of transmembrane electrochemical gradient	GO:0010248	1	20	13	61686	237.254	0.00420711	0.0097911	ATP1A1
cellular response to steroid hormone stimulus	GO:0071383	1	20	13	61686	237.254	0.00420711	0.0097911	ATP1A1
positive regulation of leukocyte migration	GO:0002687	1	20	13	61686	237.254	0.00420711	0.0097911	ITGA2
muscle fiber development	GO:0048747	1	20	13	61686	237.254	0.00420711	0.0097911	FLNC
relaxation of cardiac muscle	GO:0055119	1	20	13	61686	237.254	0.00420711	0.0097911	ATP1A1
estrous cycle	GO:0044849	1	20	13	61686	237.254	0.00420711	0.0097911	ANXA1
cellular potassium ion homeostasis	GO:0030007	1	20	13	61686	237.254	0.00420711	0.0097911	ATP1A1
post-translational protein modification	GO:0043687	2	20	301	61686	20.4937	0.00425459	0.00984194	IGFBP5,IGFBP3
positive regulation of GTPase activity	GO:0043547	2	20	302	61686	20.4258	0.00428212	0.00984632	SFRP1,ARHGDIA
regulation of sodium ion transport	GO:0002028	1	20	15	61686	205.62	0.00485287	0.00996525	ATP1A1
G protein-coupled acetylcholine receptor signaling pathway	GO:0007213	1	20	15	61686	205.62	0.00485287	0.00996525	GNB1
negative regulation of protein tyrosine kinase activity	GO:0061099	1	20	15	61686	205.62	0.00485287	0.00996525	MVP
positive regulation of cellular protein catabolic process	GO:1903364	1	20	15	61686	205.62	0.00485287	0.00996525	MSN
negative regulation of peptidyl-tyrosine phosphorylation	GO:0050732	1	20	15	61686	205.62	0.00485287	0.00996525	SFRP1
hematopoietic stem cell differentiation	GO:0060218	1	20	15	61686	205.62	0.00485287	0.00996525	SFRP1
peptide catabolic process	GO:0043171	1	20	15	61686	205.62	0.00485287	0.00996525	ANPEP
vesicle budding from membrane	GO:0006900	1	20	15	61686	205.62	0.00485287	0.00996525	ANXA2
negative regulation of JUN kinase activity	GO:0043508	1	20	15	61686	205.62	0.00485287	0.00996525	SFRP1
negative regulation of growth	GO:0045926	1	20	15	61686	205.62	0.00485287	0.00996525	IGFBP5
response to growth hormone	GO:0060416	1	20	15	61686	205.62	0.00485287	0.00996525	IGFBP5
cellular response to estrogen stimulus	GO:0071391	1	20	15	61686	205.62	0.00485287	0.00996525	SFRP1
mitochondrial calcium ion homeostasis	GO:0051560	1	20	15	61686	205.62	0.00485287	0.00996525	ANXA6
negative regulation of androgen receptor signaling pathway	GO:0060766	1	20	15	61686	205.62	0.00485287	0.00996525	SFRP1
plasma membrane repair	GO:0001778	1	20	14	61686	220.307	0.00453004	0.0100551	ANXA6
cell communication by electrical coupling involved in cardiac conduction	GO:0086064	1	20	14	61686	220.307	0.00453004	0.0100551	ATP1A1
positive regulation of receptor recycling	GO:0001921	1	20	14	61686	220.307	0.00453004	0.0100551	ANXA2
detection of mechanical stimulus involved in sensory perception of pain	GO:0050966	1	20	14	61686	220.307	0.00453004	0.0100551	ITGA2
digestive tract morphogenesis	GO:0048546	1	20	14	61686	220.307	0.00453004	0.0100551	SFRP1
sodium ion export across plasma membrane	GO:0036376	1	20	14	61686	220.307	0.00453004	0.0100551	ATP1A1
cardiac muscle cell action potential involved in contraction	GO:0086002	1	20	16	61686	192.769	0.0051756	0.0105714	ATP1A1
positive regulation of smooth muscle contraction	GO:0045987	1	20	17	61686	181.429	0.00549822	0.011171	ITGA2
establishment of epithelial cell apical/basal polarity	GO:0045198	1	20	18	61686	171.35	0.00582075	0.0115215	MSN
cell junction assembly	GO:0034329	1	20	18	61686	171.35	0.00582075	0.0115215	FLNC
striated muscle cell differentiation	GO:0051146	1	20	18	61686	171.35	0.00582075	0.0115215	IGFBP5
establishment of endothelial barrier	GO:0061028	1	20	18	61686	171.35	0.00582075	0.0115215	MSN
regulation of muscle contraction	GO:0006937	1	20	18	61686	171.35	0.00582075	0.0115215	ANXA6
cell-substrate adhesion	GO:0031589	1	20	19	61686	162.332	0.00614318	0.011914	ITGA2
cellular sodium ion homeostasis	GO:0006883	1	20	19	61686	162.332	0.00614318	0.011914	ATP1A1
positive regulation of smooth muscle cell migration	GO:0014911	1	20	19	61686	162.332	0.00614318	0.011914	ITGA2
response to X-ray	GO:0010165	1	20	19	61686	162.332	0.00614318	0.011914	ANXA1
iron ion transport	GO:0006826	1	20	20	61686	154.215	0.00646551	0.0122303	FTH1
negative regulation of ossification	GO:0030279	1	20	20	61686	154.215	0.00646551	0.0122303	SFRP1
negative regulation of axonogenesis	GO:0050771	1	20	20	61686	154.215	0.00646551	0.0122303	ARHGDIA
regulation of actin cytoskeleton reorganization	GO:2000249	1	20	20	61686	154.215	0.00646551	0.0122303	ARHGDIA
regulation of the force of heart contraction	GO:0002026	1	20	20	61686	154.215	0.00646551	0.0122303	ATP1A1
positive regulation of myoblast differentiation	GO:0045663	1	20	21	61686	146.871	0.00678774	0.0125918	IGFBP3
purinergic nucleotide receptor signaling pathway	GO:0035590	1	20	21	61686	146.871	0.00678774	0.0125918	NT5E
negative regulation of protein secretion	GO:0050709	1	20	21	61686	146.871	0.00678774	0.0125918	ANXA1
pyruvate metabolic process	GO:0006090	1	20	21	61686	146.871	0.00678774	0.0125918	LDHA
response to muscle activity	GO:0014850	1	20	22	61686	140.195	0.00710987	0.0130009	ITGA2
cell adhesion mediated by integrin	GO:0033627	1	20	22	61686	140.195	0.00710987	0.0130009	ITGA2
T cell proliferation	GO:0042098	1	20	22	61686	140.195	0.00710987	0.0130009	MSN
regulation of cell size	GO:0008361	1	20	23	61686	134.1	0.00743191	0.0135254	MSN
regulation of glucose metabolic process	GO:0010906	1	20	24	61686	128.512	0.00775384	0.0137211	IGFBP3
cellular response to glucocorticoid stimulus	GO:0071385	1	20	24	61686	128.512	0.00775384	0.0137211	ANXA1
dopaminergic neuron differentiation	GO:0071542	1	20	24	61686	128.512	0.00775384	0.0137211	SFRP1
positive regulation of vascular associated smooth muscle cell migration	GO:1904754	1	20	24	61686	128.512	0.00775384	0.0137211	IGFBP5
arachidonic acid secretion	GO:0050482	1	20	24	61686	128.512	0.00775384	0.0137211	ANXA1
non-canonical Wnt signaling pathway	GO:0035567	1	20	24	61686	128.512	0.00775384	0.0137211	SFRP1
negative regulation of osteoclast differentiation	GO:0045671	1	20	25	61686	123.372	0.00807567	0.0140957	SFRP1
carboxylic acid metabolic process	GO:0019752	1	20	25	61686	123.372	0.00807567	0.0140957	LDHA
female gonad development	GO:0008585	1	20	25	61686	123.372	0.00807567	0.0140957	SFRP1
positive regulation of wound healing	GO:0090303	1	20	26	61686	118.627	0.00839741	0.0143316	ANXA1
sensory perception of taste	GO:0050909	1	20	26	61686	118.627	0.00839741	0.0143316	GNB1
positive regulation of cell-matrix adhesion	GO:0001954	1	20	26	61686	118.627	0.00839741	0.0143316	SFRP1
endocrine pancreas development	GO:0031018	1	20	26	61686	118.627	0.00839741	0.0143316	ANXA1
positive regulation of focal adhesion assembly	GO:0051894	1	20	26	61686	118.627	0.00839741	0.0143316	SFRP1
hair follicle morphogenesis	GO:0031069	1	20	27	61686	114.233	0.00871904	0.0148147	IGFBP5
regulation of Rho protein signal transduction	GO:0035023	1	20	28	61686	110.154	0.00904058	0.0150285	ARHGDIA
focal adhesion assembly	GO:0048041	1	20	28	61686	110.154	0.00904058	0.0150285	ITGA2
positive regulation of collagen biosynthetic process	GO:0032967	1	20	28	61686	110.154	0.00904058	0.0150285	ITGA2
positive regulation of extrinsic apoptotic signaling pathway	GO:2001238	1	20	28	61686	110.154	0.00904058	0.0150285	SFRP1
peptide cross-linking	GO:0018149	1	20	28	61686	110.154	0.00904058	0.0150285	ANXA1
negative regulation of insulin secretion	GO:0046676	1	20	29	61686	106.355	0.00936202	0.0154292	SFRP1
regulation of mitochondrial membrane potential	GO:0051881	1	20	29	61686	106.355	0.00936202	0.0154292	CLIC1
insulin secretion	GO:0030073	1	20	30	61686	102.81	0.00968336	0.0156895	ANXA1
positive regulation of DNA binding	GO:0043388	1	20	30	61686	102.81	0.00968336	0.0156895	ITGA2
DNA metabolic process	GO:0006259	1	20	30	61686	102.81	0.00968336	0.0156895	NT5E
positive regulation of protein targeting to membrane	GO:0090314	1	20	30	61686	102.81	0.00968336	0.0156895	STOM
mammary gland development	GO:0030879	1	20	31	61686	99.4935	0.0100046	0.0160074	ITGA2
positive regulation of smoothened signaling pathway	GO:0045880	1	20	31	61686	99.4935	0.0100046	0.0160074	SFRP1
positive regulation of potassium ion transmembrane transport	GO:1901381	1	20	31	61686	99.4935	0.0100046	0.0160074	GNB1
cellular response to fibroblast growth factor stimulus	GO:0044344	1	20	32	61686	96.3844	0.0103257	0.0163846	SFRP1
lung alveolus development	GO:0048286	1	20	32	61686	96.3844	0.0103257	0.0163846	IGFBP5
positive regulation of axonogenesis	GO:0050772	1	20	33	61686	93.4636	0.0106468	0.0168245	ARHGDIA
positive regulation of cell migration involved in sprouting angiogenesis	GO:0090050	1	20	34	61686	90.7147	0.0109677	0.0171203	ANXA1
positive regulation of interleukin-2 production	GO:0032743	1	20	34	61686	90.7147	0.0109677	0.0171203	ANXA1
cellular response to vascular endothelial growth factor stimulus	GO:0035924	1	20	34	61686	90.7147	0.0109677	0.0171203	ANXA1
semaphorin-plexin signaling pathway	GO:0071526	1	20	35	61686	88.1229	0.0112886	0.0175498	ARHGDIA
regulation of angiogenesis	GO:0045765	1	20	36	61686	85.675	0.0116093	0.0178319	SFRP1
positive regulation of epithelial cell migration	GO:0010634	1	20	36	61686	85.675	0.0116093	0.0178319	ITGA2
glycolytic process	GO:0006096	1	20	36	61686	85.675	0.0116093	0.0178319	LDHA
ureteric bud development	GO:0001657	1	20	37	61686	83.3595	0.01193	0.0178949	SFRP1
negative regulation of epithelial to mesenchymal transition	GO:0010719	1	20	37	61686	83.3595	0.01193	0.0178949	SFRP1
negative regulation of epidermal growth factor receptor signaling pathway	GO:0042059	1	20	37	61686	83.3595	0.01193	0.0178949	MVP
Wnt signaling pathway, calcium modulating pathway	GO:0007223	1	20	37	61686	83.3595	0.01193	0.0178949	GNB1
positive regulation of Wnt signaling pathway	GO:0030177	1	20	37	61686	83.3595	0.01193	0.0178949	SFRP1
proteolysis	GO:0006508	2	20	509	61686	12.1191	0.0117021	0.0179029	SFRP1,ANPEP
negative regulation of interleukin-8 production	GO:0032717	1	20	38	61686	81.1658	0.0122505	0.0181629	ANXA1
cellular response to BMP stimulus	GO:0071773	1	20	38	61686	81.1658	0.0122505	0.0181629	SFRP1
response to interleukin-1	GO:0070555	1	20	38	61686	81.1658	0.0122505	0.0181629	ANXA1
potassium ion import across plasma membrane	GO:1990573	1	20	39	61686	79.0846	0.0125709	0.0184952	ATP1A1
positive regulation of G1/S transition of mitotic cell cycle	GO:1900087	1	20	39	61686	79.0846	0.0125709	0.0184952	ANXA1
regulation of neuron projection development	GO:0010975	1	20	40	61686	77.1075	0.0128913	0.0188941	SFRP1
establishment of protein localization	GO:0045184	1	20	41	61686	75.2268	0.0132115	0.0192168	ITGA2
neural tube development	GO:0021915	1	20	41	61686	75.2268	0.0132115	0.0192168	SFRP1
response to cAMP	GO:0051591	1	20	42	61686	73.4357	0.0135317	0.0196082	LDHA
substantia nigra development	GO:0021762	1	20	43	61686	71.7279	0.0138518	0.0199216	LDHA
monocyte chemotaxis	GO:0002548	1	20	43	61686	71.7279	0.0138518	0.0199216	ANXA1
neural crest cell migration	GO:0001755	1	20	44	61686	70.0977	0.0141717	0.0203057	ANXA6
platelet aggregation	GO:0070527	1	20	45	61686	68.54	0.0144916	0.0206102	CLIC1
glutathione metabolic process	GO:0006749	1	20	45	61686	68.54	0.0144916	0.0206102	CLIC1
somitogenesis	GO:0001756	1	20	48	61686	64.2562	0.0154505	0.0217326	SFRP1
positive regulation of vascular associated smooth muscle cell proliferation	GO:1904707	1	20	48	61686	64.2562	0.0154505	0.0217326	IGFBP5
ion transport	GO:0006811	2	20	588	61686	10.4908	0.015384	0.0217988	CLIC1,ATP1A1
positive regulation of fat cell differentiation	GO:0045600	1	20	49	61686	62.9449	0.01577	0.0220207	SFRP1
negative regulation of cell adhesion	GO:0007162	1	20	49	61686	62.9449	0.01577	0.0220207	ARHGDIA
regulation of phosphoprotein phosphatase activity	GO:0043666	1	20	50	61686	61.686	0.0160894	0.0223852	IGFBP3
keratinocyte differentiation	GO:0030216	1	20	52	61686	59.3135	0.0167278	0.023106	ANXA1
hematopoietic progenitor cell differentiation	GO:0002244	1	20	52	61686	59.3135	0.0167278	0.023106	SFRP1
positive regulation of stress fiber assembly	GO:0051496	1	20	53	61686	58.1943	0.0170469	0.0232954	SFRP1
hemostasis	GO:0007599	1	20	53	61686	58.1943	0.0170469	0.0232954	ANXA5
response to hydrogen peroxide	GO:0042542	1	20	53	61686	58.1943	0.0170469	0.0232954	LDHA
negative regulation of Wnt signaling pathway	GO:0030178	1	20	55	61686	56.0782	0.0176847	0.0237445	SFRP1
G protein-coupled receptor signaling pathway, coupled to cyclic nucleotide second messenger	GO:0007187	1	20	55	61686	56.0782	0.0176847	0.0237445	ANXA1
regulation of cardiac conduction	GO:1903779	1	20	55	61686	56.0782	0.0176847	0.0237445	ATP1A1
positive regulation of cell adhesion	GO:0045785	1	20	55	61686	56.0782	0.0176847	0.0237445	ITGA2
Rho protein signal transduction	GO:0007266	1	20	55	61686	56.0782	0.0176847	0.0237445	ARHGDIA
actin cytoskeleton reorganization	GO:0031532	1	20	56	61686	55.0768	0.0180035	0.0240046	ANXA1
cellular response to cAMP	GO:0071320	1	20	56	61686	55.0768	0.0180035	0.0240046	IGFBP5
response to hormone	GO:0009725	1	20	57	61686	54.1105	0.0183222	0.024345	ANXA1
response to peptide hormone	GO:0043434	1	20	58	61686	53.1776	0.0186407	0.0246829	ANXA1
cellular response to transforming growth factor beta stimulus	GO:0071560	1	20	59	61686	52.2763	0.0189592	0.0248476	SFRP1
cellular iron ion homeostasis	GO:0006879	1	20	59	61686	52.2763	0.0189592	0.0248476	FTH1
positive regulation of smooth muscle cell proliferation	GO:0048661	1	20	59	61686	52.2763	0.0189592	0.0248476	ITGA2
positive regulation of epithelial cell proliferation	GO:0050679	1	20	60	61686	51.405	0.0192776	0.0250088	SFRP1
somatic stem cell population maintenance	GO:0035019	1	20	60	61686	51.405	0.0192776	0.0250088	SFRP1
negative regulation of epithelial cell proliferation	GO:0050680	1	20	60	61686	51.405	0.0192776	0.0250088	SFRP1
negative regulation of signal transduction	GO:0009968	1	20	61	61686	50.5623	0.0195959	0.0251666	IGFBP3
negative regulation of BMP signaling pathway	GO:0030514	1	20	61	61686	50.5623	0.0195959	0.0251666	SFRP1
response to estrogen	GO:0043627	1	20	61	61686	50.5623	0.0195959	0.0251666	LDHA
positive regulation of T cell proliferation	GO:0042102	1	20	62	61686	49.7468	0.0199141	0.02549	ANXA1
cellular response to growth factor stimulus	GO:0071363	1	20	63	61686	48.9571	0.0202321	0.0257256	SFRP1
G protein-coupled receptor signaling pathway	GO:0007186	2	20	680	61686	9.07147	0.0202173	0.0257922	ANXA1,GNB1
phospholipase C-activating G protein-coupled receptor signaling pathway	GO:0007200	1	20	64	61686	48.1922	0.0205501	0.0259581	GNB1
response to glucocorticoid	GO:0051384	1	20	64	61686	48.1922	0.0205501	0.0259581	ANXA1
retina development in camera-type eye	GO:0060041	1	20	66	61686	46.7318	0.0211858	0.0265861	GNB1
cellular response to hydrogen peroxide	GO:0070301	1	20	66	61686	46.7318	0.0211858	0.0265861	ANXA1
positive regulation of osteoblast differentiation	GO:0045669	1	20	67	61686	46.0343	0.0215035	0.0268969	CLIC1
response to glucose	GO:0009749	1	20	68	61686	45.3574	0.0218211	0.02703	LDHA
canonical Wnt signaling pathway	GO:0060070	1	20	68	61686	45.3574	0.0218211	0.02703	SFRP1
hemopoiesis	GO:0030097	1	20	68	61686	45.3574	0.0218211	0.02703	SFRP1
cellular response to starvation	GO:0009267	1	20	71	61686	43.4408	0.0227733	0.0281188	SFRP1
chloride transport	GO:0006821	1	20	72	61686	42.8375	0.0230905	0.0282381	CLIC1
Ras protein signal transduction	GO:0007265	1	20	72	61686	42.8375	0.0230905	0.0282381	GNB1
apoptotic signaling pathway	GO:0097190	1	20	72	61686	42.8375	0.0230905	0.0282381	ANXA6
response to nutrient	GO:0007584	1	20	75	61686	41.124	0.0240415	0.0293078	LDHA
phagocytosis	GO:0006909	1	20	76	61686	40.5829	0.0243583	0.0296	ANXA1
neural tube closure	GO:0001843	1	20	77	61686	40.0558	0.0246751	0.0298903	SFRP1
positive regulation of translation	GO:0045727	1	20	78	61686	39.5423	0.0249917	0.030084	ITGA2
negative regulation of protein phosphorylation	GO:0001933	1	20	78	61686	39.5423	0.0249917	0.030084	IGFBP3
cellular response to interleukin-1	GO:0071347	1	20	80	61686	38.5538	0.0256246	0.0306538	SFRP1
DNA duplex unwinding	GO:0032508	1	20	80	61686	38.5538	0.0256246	0.0306538	ANXA1
positive regulation of cell growth	GO:0030307	1	20	83	61686	37.1602	0.0265733	0.0315918	SFRP1
negative regulation of translation	GO:0017148	1	20	83	61686	37.1602	0.0265733	0.0315918	IGFBP5
Wnt signaling pathway, planar cell polarity pathway	GO:0060071	1	20	87	61686	35.4517	0.0278368	0.0329918	SFRP1
chloride transmembrane transport	GO:1902476	1	20	89	61686	34.6551	0.028468	0.0336361	CLIC1
cell-matrix adhesion	GO:0007160	1	20	90	61686	34.27	0.0287835	0.0338008	ITGA2
positive regulation of inflammatory response	GO:0050729	1	20	90	61686	34.27	0.0287835	0.0338008	ITGA2
regulation of inflammatory response	GO:0050727	1	20	92	61686	33.525	0.0294141	0.034436	ANXA1
response to estradiol	GO:0032355	1	20	99	61686	31.1545	0.0316181	0.0369038	ANXA1
wound healing	GO:0042060	1	20	101	61686	30.5376	0.032247	0.0374104	ITGA2
mRNA transport	GO:0051028	1	20	101	61686	30.5376	0.032247	0.0374104	MVP
proton transmembrane transport	GO:1902600	1	20	103	61686	29.9447	0.0328755	0.0380246	ATP1A1
anterior/posterior pattern specification	GO:0009952	1	20	105	61686	29.3743	0.0335035	0.0384041	SFRP1
male gonad development	GO:0008584	1	20	105	61686	29.3743	0.0335035	0.0384041	SFRP1
integrin-mediated signaling pathway	GO:0007229	1	20	105	61686	29.3743	0.0335035	0.0384041	ITGA2
glucose homeostasis	GO:0042593	1	20	112	61686	27.5384	0.0356988	0.0406775	IGFBP5
platelet activation	GO:0030168	1	20	112	61686	27.5384	0.0356988	0.0406775	GNB1
cell differentiation	GO:0030154	2	20	943	61686	6.54146	0.0369759	0.0420081	SFRP1,ANPEP
potassium ion transport	GO:0006813	1	20	118	61686	26.1381	0.0375766	0.0425647	ATP1A1
negative regulation of inflammatory response to antigenic stimulus	GO:0002862	1	20	120	61686	25.7025	0.0382018	0.0431456	GNB1
positive regulation of MAPK cascade	GO:0043410	1	20	121	61686	25.4901	0.0385142	0.0433709	IGFBP3
sodium ion transport	GO:0006814	1	20	122	61686	25.2811	0.0388266	0.0435948	ATP1A1
platelet degranulation	GO:0002576	1	20	123	61686	25.0756	0.0391388	0.0438172	ANXA5
negative regulation of inflammatory response	GO:0050728	1	20	124	61686	24.8734	0.039451	0.0440383	NT5E
negative regulation of cell growth	GO:0030308	1	20	125	61686	24.6744	0.0397631	0.044258	SFRP1
regulation of small GTPase mediated signal transduction	GO:0051056	1	20	126	61686	24.4786	0.040075	0.0444763	ARHGDIA
negative regulation of endopeptidase activity	GO:0010951	1	20	128	61686	24.0961	0.0406987	0.0450383	ANXA2
cellular response to tumor necrosis factor	GO:0071356	1	20	139	61686	22.1892	0.0441218	0.0486861	SFRP1
leukocyte migration	GO:0050900	1	20	141	61686	21.8745	0.0447429	0.04923	MSN
calcium ion transport	GO:0006816	1	20	142	61686	21.7204	0.0450533	0.04943	ANXA6
Comparison group IPF-2 vs NL-2
description	annotation_id	genes_found	input_size	term_genes	genes_universe	relative_enrichment	pval	pval_adj	genes
positive regulation of vesicle fusion	GO:0031340	2	13	7	61686	1355.74	8.60438e-07	0.000317502	ANXA2,ANXA1
regulation of cellular protein localization	GO:1903827	2	13	15	61686	632.677	4.2981e-06	0.000528666	WNT5A,HSP90AB1
negative regulation of apoptotic process	GO:0043066	4	13	509	61686	37.2894	3.08805e-06	0.000569745	WNT5A,HSP90AB1,ANXA5,ANXA1
angiogenesis	GO:0001525	3	13	254	61686	56.0442	1.9139e-05	0.00176557	ANXA2,COL18A1,COL4A1
response to drug	GO:0042493	3	13	279	61686	51.0223	2.53146e-05	0.00186822	HSP90AB1,ANXA1,COL18A1
negative regulation of cell proliferation in midbrain	GO:1904934	1	13	1	61686	4745.08	0.000210745	0.00268155	WNT5A
regulation of interleukin-1 production	GO:0032652	1	13	1	61686	4745.08	0.000210745	0.00268155	ANXA1
negative regulation of development of symbiont involved in interaction with host	GO:0044147	1	13	1	61686	4745.08	0.000210745	0.00268155	ANXA2
catabolism by host of symbiont protein	GO:0052362	1	13	1	61686	4745.08	0.000210745	0.00268155	ANXA2
positive regulation of low-density lipoprotein particle receptor binding	GO:1905597	1	13	1	61686	4745.08	0.000210745	0.00268155	ANXA2
chemoattraction of serotonergic neuron axon	GO:0036517	1	13	1	61686	4745.08	0.000210745	0.00268155	WNT5A
hypophysis morphogenesis	GO:0048850	1	13	1	61686	4745.08	0.000210745	0.00268155	WNT5A
planar cell polarity pathway involved in midbrain dopaminergic neuron differentiation	GO:1904955	1	13	1	61686	4745.08	0.000210745	0.00268155	WNT5A
tube closure	GO:0060606	1	13	1	61686	4745.08	0.000210745	0.00268155	WNT5A
planar cell polarity pathway involved in pericardium morphogenesis	GO:0061354	1	13	1	61686	4745.08	0.000210745	0.00268155	WNT5A
planar cell polarity pathway involved in cardiac muscle tissue morphogenesis	GO:0061350	1	13	1	61686	4745.08	0.000210745	0.00268155	WNT5A
planar cell polarity pathway involved in cardiac right atrium morphogenesis	GO:0061349	1	13	1	61686	4745.08	0.000210745	0.00268155	WNT5A
planar cell polarity pathway involved in ventricular septum morphogenesis	GO:0061348	1	13	1	61686	4745.08	0.000210745	0.00268155	WNT5A
planar cell polarity pathway involved in outflow tract morphogenesis	GO:0061347	1	13	1	61686	4745.08	0.000210745	0.00268155	WNT5A
negative regulation of transforming growth factor beta activation	GO:1901389	1	13	1	61686	4745.08	0.000210745	0.00268155	HSP90AB1
keratinocyte differentiation	GO:0030216	2	13	52	61686	182.503	5.40406e-05	0.0033235	WNT5A,ANXA1
response to glucocorticoid	GO:0051384	2	13	64	61686	148.284	8.20442e-05	0.00336381	PAPPA,ANXA1
nucleosome assembly	GO:0006334	2	13	61	61686	155.576	7.45012e-05	0.00343637	HIST1H4A,HIST1H2BL
planar cell polarity pathway involved in gastrula mediolateral intercalation	GO:0060775	1	13	2	61686	2372.54	0.000421448	0.00353442	WNT5A
postsynapse assembly	GO:0099068	1	13	2	61686	2372.54	0.000421448	0.00353442	WNT5A
negative regulation of complement activation, lectin pathway	GO:0001869	1	13	2	61686	2372.54	0.000421448	0.00353442	A2M
optic cup formation involved in camera-type eye development	GO:0003408	1	13	2	61686	2372.54	0.000421448	0.00353442	WNT5A
positive regulation of receptor-mediated endocytosis involved in cholesterol transport	GO:1905602	1	13	2	61686	2372.54	0.000421448	0.00353442	ANXA2
chemorepulsion of dopaminergic neuron axon	GO:0036518	1	13	2	61686	2372.54	0.000421448	0.00353442	WNT5A
axis elongation	GO:0003401	1	13	2	61686	2372.54	0.000421448	0.00353442	WNT5A
cervix development	GO:0060067	1	13	2	61686	2372.54	0.000421448	0.00353442	WNT5A
positive regulation of timing of anagen	GO:0051885	1	13	2	61686	2372.54	0.000421448	0.00353442	WNT5A
lateral sprouting involved in mammary gland duct morphogenesis	GO:0060599	1	13	2	61686	2372.54	0.000421448	0.00353442	WNT5A
positive regulation of low-density lipoprotein particle clearance	GO:1905581	1	13	2	61686	2372.54	0.000421448	0.00353442	ANXA2
positive regulation of vacuole organization	GO:0044090	1	13	2	61686	2372.54	0.000421448	0.00353442	ANXA2
negative regulation of low-density lipoprotein particle receptor catabolic process	GO:0032804	1	13	2	61686	2372.54	0.000421448	0.00353442	ANXA2
positive regulation of protein binding	GO:0032092	2	13	70	61686	135.574	9.8212e-05	0.00362402	WNT5A,HSP90AB1
platelet degranulation	GO:0002576	2	13	123	61686	77.1557	0.000303212	0.00372951	ANXA5,A2M
negative regulation of catalytic activity	GO:0043086	2	13	60	61686	158.169	7.20671e-05	0.00379897	ANXA5,ANXA2
myoblast migration involved in skeletal muscle regeneration	GO:0014839	1	13	4	61686	1186.27	0.000842733	0.00388711	ANXA1
urinary bladder development	GO:0060157	1	13	4	61686	1186.27	0.000842733	0.00388711	WNT5A
prolactin secretion	GO:0070459	1	13	4	61686	1186.27	0.000842733	0.00388711	ANXA1
granulocyte chemotaxis	GO:0071621	1	13	4	61686	1186.27	0.000842733	0.00388711	ANXA1
hindgut morphogenesis	GO:0007442	1	13	4	61686	1186.27	0.000842733	0.00388711	WNT5A
negative regulation of T-helper 2 cell differentiation	GO:0045629	1	13	4	61686	1186.27	0.000842733	0.00388711	ANXA1
renal tubule morphogenesis	GO:0061333	1	13	4	61686	1186.27	0.000842733	0.00388711	COL4A1
positive regulation of cyclin-dependent protein kinase activity	GO:1904031	1	13	4	61686	1186.27	0.000842733	0.00388711	HSP90AB1
regulation of hormone secretion	GO:0046883	1	13	4	61686	1186.27	0.000842733	0.00388711	ANXA1
neutrophil clearance	GO:0097350	1	13	4	61686	1186.27	0.000842733	0.00388711	ANXA1
notochord morphogenesis	GO:0048570	1	13	4	61686	1186.27	0.000842733	0.00388711	WNT5A
response to hydrostatic pressure	GO:0051599	1	13	4	61686	1186.27	0.000842733	0.00388711	COL18A1
convergent extension involved in organogenesis	GO:0060029	1	13	4	61686	1186.27	0.000842733	0.00388711	WNT5A
positive regulation of heart induction by negative regulation of canonical Wnt signaling pathway	GO:0090082	1	13	4	61686	1186.27	0.000842733	0.00388711	WNT5A
telomerase holoenzyme complex assembly	GO:1905323	1	13	4	61686	1186.27	0.000842733	0.00388711	HSP90AB1
negative regulation of prostatic bud formation	GO:0060686	1	13	4	61686	1186.27	0.000842733	0.00388711	WNT5A
negative regulation of mesenchymal cell proliferation	GO:0072201	1	13	4	61686	1186.27	0.000842733	0.00388711	WNT5A
convergent extension involved in axis elongation	GO:0060028	1	13	4	61686	1186.27	0.000842733	0.00388711	WNT5A
development of primary male sexual characteristics	GO:0046546	1	13	4	61686	1186.27	0.000842733	0.00388711	WNT5A
epithelial cell proliferation involved in mammary gland duct elongation	GO:0060750	1	13	3	61686	1581.69	0.000632111	0.00388748	WNT5A
mesodermal to mesenchymal transition involved in gastrulation	GO:0060809	1	13	3	61686	1581.69	0.000632111	0.00388748	WNT5A
regulation of branching involved in mammary gland duct morphogenesis	GO:0060762	1	13	3	61686	1581.69	0.000632111	0.00388748	WNT5A
planar cell polarity pathway involved in axis elongation	GO:0003402	1	13	3	61686	1581.69	0.000632111	0.00388748	WNT5A
negative regulation of phospholipase A2 activity	GO:1900138	1	13	3	61686	1581.69	0.000632111	0.00388748	ANXA1
planar cell polarity pathway involved in axon guidance	GO:1904938	1	13	3	61686	1581.69	0.000632111	0.00388748	WNT5A
negative regulation by host of symbiont molecular function	GO:0052405	1	13	3	61686	1581.69	0.000632111	0.00388748	ANXA2
melanocyte proliferation	GO:0097325	1	13	3	61686	1581.69	0.000632111	0.00388748	WNT5A
olfactory bulb interneuron development	GO:0021891	1	13	3	61686	1581.69	0.000632111	0.00388748	WNT5A
primary heart field specification	GO:0003138	1	13	3	61686	1581.69	0.000632111	0.00388748	WNT5A
mesenchymal-epithelial cell signaling	GO:0060638	1	13	3	61686	1581.69	0.000632111	0.00388748	WNT5A
convergent extension	GO:0060026	1	13	3	61686	1581.69	0.000632111	0.00388748	WNT5A
mammary gland branching involved in thelarche	GO:0060744	1	13	3	61686	1581.69	0.000632111	0.00388748	WNT5A
negative regulation of protein metabolic process	GO:0051248	1	13	3	61686	1581.69	0.000632111	0.00388748	HSP90AB1
negative regulation of complement-dependent cytotoxicity	GO:1903660	1	13	3	61686	1581.69	0.000632111	0.00388748	HSP90AB1
negative regulation of endopeptidase activity	GO:0010951	2	13	128	61686	74.1418	0.000328275	0.00390753	ANXA2,A2M
positive regulation of thymocyte apoptotic process	GO:0070245	1	13	5	61686	949.015	0.00105331	0.00413482	WNT5A
positive regulation of neutrophil apoptotic process	GO:0033031	1	13	5	61686	949.015	0.00105331	0.00413482	ANXA1
negative regulation of melanin biosynthetic process	GO:0048022	1	13	5	61686	949.015	0.00105331	0.00413482	WNT5A
negative regulation of synapse assembly	GO:0051964	1	13	5	61686	949.015	0.00105331	0.00413482	WNT5A
osteoclast development	GO:0036035	1	13	5	61686	949.015	0.00105331	0.00413482	ANXA2
positive regulation of meiotic nuclear division	GO:0045836	1	13	5	61686	949.015	0.00105331	0.00413482	WNT5A
positive regulation of low-density lipoprotein receptor activity	GO:1905599	1	13	5	61686	949.015	0.00105331	0.00413482	ANXA2
virion attachment to host cell	GO:0019062	1	13	5	61686	949.015	0.00105331	0.00413482	HSP90AB1
non-canonical Wnt signaling pathway via JNK cascade	GO:0038031	1	13	5	61686	949.015	0.00105331	0.00413482	WNT5A
response to follicle-stimulating hormone	GO:0032354	1	13	5	61686	949.015	0.00105331	0.00413482	PAPPA
regulation of leukocyte migration	GO:0002685	1	13	5	61686	949.015	0.00105331	0.00413482	ANXA1
negative regulation of exocytosis	GO:0045920	1	13	5	61686	949.015	0.00105331	0.00413482	ANXA1
positive regulation of protein localization to synapse	GO:1902474	1	13	5	61686	949.015	0.00105331	0.00413482	WNT5A
neutrophil homeostasis	GO:0001780	1	13	5	61686	949.015	0.00105331	0.00413482	ANXA1
retinal blood vessel morphogenesis	GO:0061304	1	13	6	61686	790.846	0.00126385	0.00439964	COL4A1
paraxial mesoderm formation	GO:0048341	1	13	6	61686	790.846	0.00126385	0.00439964	WNT5A
Wnt signaling pathway involved in midbrain dopaminergic neuron differentiation	GO:1904953	1	13	6	61686	790.846	0.00126385	0.00439964	WNT5A
negative regulation of megakaryocyte differentiation	GO:0045653	1	13	6	61686	790.846	0.00126385	0.00439964	HIST1H4A
telomere organization	GO:0032200	1	13	6	61686	790.846	0.00126385	0.00439964	HIST1H4A
positive regulation of T-helper 1 cell differentiation	GO:0045627	1	13	6	61686	790.846	0.00126385	0.00439964	ANXA1
ameboidal-type cell migration	GO:0001667	1	13	6	61686	790.846	0.00126385	0.00439964	WNT5A
negative regulation of coagulation	GO:0050819	1	13	6	61686	790.846	0.00126385	0.00439964	ANXA5
alpha-beta T cell differentiation	GO:0046632	1	13	6	61686	790.846	0.00126385	0.00439964	ANXA1
membrane raft assembly	GO:0001765	1	13	6	61686	790.846	0.00126385	0.00439964	ANXA2
positive regulation of peptidyl-serine phosphorylation	GO:0033138	2	13	88	61686	107.843	0.000155343	0.00440934	WNT5A,HSP90AB1
cell-cell adhesion	GO:0098609	2	13	165	61686	57.5161	0.000544054	0.00446124	ANXA2,ANXA1
regulation of inflammatory response	GO:0050727	2	13	92	61686	103.154	0.00016979	0.00447517	WNT5A,ANXA1
collagen fibril organization	GO:0030199	2	13	86	61686	110.351	0.000148357	0.00456199	COL18A1,COL4A1
extracellular matrix organization	GO:0030198	2	13	245	61686	38.7353	0.00119053	0.00462428	COL18A1,COL4A1
positive regulation of response to cytokine stimulus	GO:0060760	1	13	7	61686	677.868	0.00147435	0.00477225	WNT5A
cellular response to molecule of bacterial origin	GO:0071219	1	13	7	61686	677.868	0.00147435	0.00477225	WNT5A
central nervous system neuron axonogenesis	GO:0021955	1	13	7	61686	677.868	0.00147435	0.00477225	HSP90AB1
response to corticosteroid	GO:0031960	1	13	7	61686	677.868	0.00147435	0.00477225	ANXA1
positive regulation of non-canonical Wnt signaling pathway	GO:2000052	1	13	7	61686	677.868	0.00147435	0.00477225	WNT5A
positive regulation of protein kinase C activity	GO:1900020	1	13	7	61686	677.868	0.00147435	0.00477225	WNT5A
positive regulation of prostaglandin biosynthetic process	GO:0031394	1	13	7	61686	677.868	0.00147435	0.00477225	ANXA1
excitatory synapse assembly	GO:1904861	1	13	7	61686	677.868	0.00147435	0.00477225	WNT5A
cellular protein metabolic process	GO:0044267	2	13	199	61686	47.6892	0.000789001	0.00477281	HIST1H4A,PAPPA
cell migration	GO:0016477	2	13	251	61686	37.8094	0.00124879	0.00480004	ITGBL1,WNT5A
response to organic substance	GO:0010033	2	13	85	61686	111.649	0.000144924	0.00486155	WNT5A,HSP90AB1
pericardium morphogenesis	GO:0003344	1	13	8	61686	593.135	0.00168481	0.00522433	WNT5A
positive regulation of neuron projection arborization	GO:0150012	1	13	8	61686	593.135	0.00168481	0.00522433	WNT5A
anterior/posterior axis specification, embryo	GO:0008595	1	13	8	61686	593.135	0.00168481	0.00522433	WNT5A
primitive streak formation	GO:0090009	1	13	8	61686	593.135	0.00168481	0.00522433	WNT5A
atrial septum development	GO:0003283	1	13	8	61686	593.135	0.00168481	0.00522433	WNT5A
positive regulation of protein kinase C signaling	GO:0090037	1	13	9	61686	527.231	0.00189523	0.00550661	WNT5A
regulation of type I interferon-mediated signaling pathway	GO:0060338	1	13	9	61686	527.231	0.00189523	0.00550661	HSP90AB1
positive regulation of histone exchange	GO:1900051	1	13	9	61686	527.231	0.00189523	0.00550661	HIST1H4A
positive regulation of tau-protein kinase activity	GO:1902949	1	13	9	61686	527.231	0.00189523	0.00550661	HSP90AB1
planar cell polarity pathway involved in neural tube closure	GO:0090179	1	13	9	61686	527.231	0.00189523	0.00550661	WNT5A
positive regulation of cell killing	GO:0031343	1	13	9	61686	527.231	0.00189523	0.00550661	WNT5A
midbrain dopaminergic neuron differentiation	GO:1904948	1	13	9	61686	527.231	0.00189523	0.00550661	WNT5A
gliogenesis	GO:0042063	1	13	9	61686	527.231	0.00189523	0.00550661	ANXA1
response to salt stress	GO:0009651	1	13	10	61686	474.508	0.0021056	0.00584186	HSP90AB1
genitalia development	GO:0048806	1	13	10	61686	474.508	0.0021056	0.00584186	WNT5A
midgut development	GO:0007494	1	13	10	61686	474.508	0.0021056	0.00584186	WNT5A
vagina development	GO:0060068	1	13	10	61686	474.508	0.0021056	0.00584186	WNT5A
DNA replication-dependent nucleosome assembly	GO:0006335	1	13	10	61686	474.508	0.0021056	0.00584186	HIST1H4A
positive regulation of cell size	GO:0045793	1	13	10	61686	474.508	0.0021056	0.00584186	HSP90AB1
regulation of postsynaptic cytosolic calcium ion concentration	GO:0099566	1	13	11	61686	431.371	0.00231594	0.00614807	WNT5A
negative regulation of proteasomal protein catabolic process	GO:1901799	1	13	11	61686	431.371	0.00231594	0.00614807	HSP90AB1
secondary heart field specification	GO:0003139	1	13	11	61686	431.371	0.00231594	0.00614807	WNT5A
positive regulation of cell-cell adhesion mediated by cadherin	GO:2000049	1	13	11	61686	431.371	0.00231594	0.00614807	WNT5A
depurination	GO:0045007	1	13	11	61686	431.371	0.00231594	0.00614807	HIST1H4A
positive regulation of macrophage cytokine production	GO:0060907	1	13	11	61686	431.371	0.00231594	0.00614807	WNT5A
collagen-activated tyrosine kinase receptor signaling pathway	GO:0038063	1	13	12	61686	395.423	0.00252623	0.00656465	COL4A1
supramolecular fiber organization	GO:0097435	1	13	12	61686	395.423	0.00252623	0.00656465	HSP90AB1
inhibitory synapse assembly	GO:1904862	1	13	12	61686	395.423	0.00252623	0.00656465	WNT5A
positive regulation of type I interferon-mediated signaling pathway	GO:0060340	1	13	13	61686	365.006	0.00273649	0.00664318	WNT5A
endothelial cell morphogenesis	GO:0001886	1	13	13	61686	365.006	0.00273649	0.00664318	COL18A1
type B pancreatic cell development	GO:0003323	1	13	13	61686	365.006	0.00273649	0.00664318	WNT5A
estrous cycle	GO:0044849	1	13	13	61686	365.006	0.00273649	0.00664318	ANXA1
rDNA heterochromatin assembly	GO:0000183	1	13	13	61686	365.006	0.00273649	0.00664318	HIST1H4A
positive regulation of phosphoprotein phosphatase activity	GO:0032516	1	13	13	61686	365.006	0.00273649	0.00664318	HSP90AB1
DNA replication-independent nucleosome assembly	GO:0006336	1	13	13	61686	365.006	0.00273649	0.00664318	HIST1H4A
prostate gland development	GO:0030850	1	13	13	61686	365.006	0.00273649	0.00664318	ANXA1
regulation of interferon-gamma-mediated signaling pathway	GO:0060334	1	13	13	61686	365.006	0.00273649	0.00664318	HSP90AB1
establishment of planar polarity	GO:0001736	1	13	13	61686	365.006	0.00273649	0.00664318	WNT5A
hepatocyte differentiation	GO:0070365	1	13	14	61686	338.934	0.0029467	0.00675361	ANXA1
digestive tract morphogenesis	GO:0048546	1	13	14	61686	338.934	0.0029467	0.00675361	WNT5A
presynapse assembly	GO:0099054	1	13	14	61686	338.934	0.0029467	0.00675361	WNT5A
negative regulation of DNA recombination at telomere	GO:0048239	1	13	14	61686	338.934	0.0029467	0.00675361	HIST1H4A
positive regulation of receptor recycling	GO:0001921	1	13	14	61686	338.934	0.0029467	0.00675361	ANXA2
uterus development	GO:0060065	1	13	14	61686	338.934	0.0029467	0.00675361	WNT5A
secondary palate development	GO:0062009	1	13	14	61686	338.934	0.0029467	0.00675361	WNT5A
basement membrane organization	GO:0071711	1	13	14	61686	338.934	0.0029467	0.00675361	COL4A1
hematopoietic stem cell proliferation	GO:0071425	1	13	14	61686	338.934	0.0029467	0.00675361	WNT5A
vesicle budding from membrane	GO:0006900	1	13	15	61686	316.338	0.00315687	0.00701738	ANXA2
post-anal tail morphogenesis	GO:0036342	1	13	15	61686	316.338	0.00315687	0.00701738	WNT5A
positive regulation of T cell chemotaxis	GO:0010820	1	13	15	61686	316.338	0.00315687	0.00701738	WNT5A
positive regulation of ossification	GO:0045778	1	13	15	61686	316.338	0.00315687	0.00701738	WNT5A
positive regulation of cytokine production involved in immune response	GO:0002720	1	13	15	61686	316.338	0.00315687	0.00701738	WNT5A
face development	GO:0060324	1	13	16	61686	296.567	0.003367	0.00735162	WNT5A
telomere capping	GO:0016233	1	13	16	61686	296.567	0.003367	0.00735162	HIST1H4A
blood coagulation, intrinsic pathway	GO:0007597	1	13	16	61686	296.567	0.003367	0.00735162	A2M
positive regulation of cartilage development	GO:0061036	1	13	17	61686	279.122	0.00357709	0.00771898	WNT5A
somite development	GO:0061053	1	13	17	61686	279.122	0.00357709	0.00771898	WNT5A
regulation of postsynapse organization	GO:0099175	1	13	18	61686	263.615	0.00378714	0.00798545	WNT5A
positive regulation of protein localization to cell surface	GO:2000010	1	13	18	61686	263.615	0.00378714	0.00798545	HSP90AB1
establishment of epithelial cell apical/basal polarity	GO:0045198	1	13	18	61686	263.615	0.00378714	0.00798545	WNT5A
regulation of protein ubiquitination	GO:0031396	1	13	18	61686	263.615	0.00378714	0.00798545	HSP90AB1
response to X-ray	GO:0010165	1	13	19	61686	249.741	0.00399715	0.00838038	ANXA1
positive regulation of macrophage activation	GO:0043032	1	13	20	61686	237.254	0.00420711	0.00872149	WNT5A
positive regulation of mesenchymal cell proliferation	GO:0002053	1	13	20	61686	237.254	0.00420711	0.00872149	WNT5A
negative regulation of protein secretion	GO:0050709	1	13	21	61686	225.956	0.00441704	0.00890649	ANXA1
regulation of androgen receptor signaling pathway	GO:0060765	1	13	21	61686	225.956	0.00441704	0.00890649	HIST1H4A
purinergic nucleotide receptor signaling pathway	GO:0035590	1	13	21	61686	225.956	0.00441704	0.00890649	HSP90AB1
chaperone-mediated protein complex assembly	GO:0051131	1	13	21	61686	225.956	0.00441704	0.00890649	HSP90AB1
neutrophil degranulation	GO:0043312	2	13	475	61686	19.9793	0.00436309	0.00899429	HSP90AB1,ANXA2
cell adhesion mediated by integrin	GO:0033627	1	13	22	61686	215.685	0.00462693	0.00922884	ITGBL1
negative regulation of fibroblast growth factor receptor signaling pathway	GO:0040037	1	13	22	61686	215.685	0.00462693	0.00922884	WNT5A
cochlea morphogenesis	GO:0090103	1	13	23	61686	206.308	0.00483677	0.00949345	WNT5A
positive regulation of endocytosis	GO:0045807	1	13	23	61686	206.308	0.00483677	0.00949345	WNT5A
morphogenesis of an epithelium	GO:0002009	1	13	23	61686	206.308	0.00483677	0.00949345	WNT5A
non-canonical Wnt signaling pathway	GO:0035567	1	13	24	61686	197.712	0.00504657	0.00959889	WNT5A
negative regulation of axon extension involved in axon guidance	GO:0048843	1	13	24	61686	197.712	0.00504657	0.00959889	WNT5A
negative regulation of cell cycle arrest	GO:0071157	1	13	24	61686	197.712	0.00504657	0.00959889	HSP90AB1
cellular response to glucocorticoid stimulus	GO:0071385	1	13	24	61686	197.712	0.00504657	0.00959889	ANXA1
dopaminergic neuron differentiation	GO:0071542	1	13	24	61686	197.712	0.00504657	0.00959889	WNT5A
arachidonic acid secretion	GO:0050482	1	13	24	61686	197.712	0.00504657	0.00959889	ANXA1
axon extension	GO:0048675	1	13	25	61686	189.803	0.00525634	0.00984562	HSP90AB1
cellular response to interleukin-4	GO:0071353	1	13	25	61686	189.803	0.00525634	0.00984562	HSP90AB1
limb morphogenesis	GO:0035108	1	13	25	61686	189.803	0.00525634	0.00984562	WNT5A
endocrine pancreas development	GO:0031018	1	13	26	61686	182.503	0.00546606	0.0100347	ANXA1
regulation of synapse organization	GO:0050807	1	13	26	61686	182.503	0.00546606	0.0100347	WNT5A
positive regulation of wound healing	GO:0090303	1	13	26	61686	182.503	0.00546606	0.0100347	ANXA1
mitotic chromosome condensation	GO:0007076	1	13	26	61686	182.503	0.00546606	0.0100347	HIST1H4A
telomere maintenance via telomerase	GO:0007004	1	13	27	61686	175.744	0.00567574	0.0102664	HSP90AB1
DNA-templated transcription, initiation	GO:0006352	1	13	27	61686	175.744	0.00567574	0.0102664	HIST1H4A
blood vessel morphogenesis	GO:0048514	1	13	27	61686	175.744	0.00567574	0.0102664	COL4A1
positive regulation of peptidyl-threonine phosphorylation	GO:0010800	1	13	28	61686	169.467	0.00588538	0.0105423	WNT5A
peptide cross-linking	GO:0018149	1	13	28	61686	169.467	0.00588538	0.0105423	ANXA1
regulation of I-kappaB kinase/NF-kappaB signaling	GO:0043122	1	13	29	61686	163.623	0.00609498	0.010865	WNT5A
branching involved in blood vessel morphogenesis	GO:0001569	1	13	30	61686	158.169	0.00630454	0.0109735	COL4A1
CENP-A containing nucleosome assembly	GO:0034080	1	13	30	61686	158.169	0.00630454	0.0109735	HIST1H4A
insulin secretion	GO:0030073	1	13	30	61686	158.169	0.00630454	0.0109735	ANXA1
midbrain development	GO:0030901	1	13	30	61686	158.169	0.00630454	0.0109735	WNT5A
negative regulation of gene expression, epigenetic	GO:0045814	1	13	30	61686	158.169	0.00630454	0.0109735	HIST1H4A
cell adhesion	GO:0007155	2	13	579	61686	16.3906	0.0064057	0.0110972	ITGBL1,COL18A1
ventricular septum development	GO:0003281	1	13	31	61686	153.067	0.00651406	0.0111799	WNT5A
positive regulation of transforming growth factor beta receptor signaling pathway	GO:0030511	1	13	31	61686	153.067	0.00651406	0.0111799	HSP90AB1
negative regulation of proteasomal ubiquitin-dependent protein catabolic process	GO:0032435	1	13	32	61686	148.284	0.00672353	0.0114331	HSP90AB1
establishment of cell polarity	GO:0030010	1	13	32	61686	148.284	0.00672353	0.0114331	HSP90AB1
stem cell differentiation	GO:0048863	1	13	33	61686	143.79	0.00693297	0.0116816	A2M
positive regulation of JUN kinase activity	GO:0043507	1	13	33	61686	143.79	0.00693297	0.0116816	WNT5A
positive regulation of interleukin-2 production	GO:0032743	1	13	34	61686	139.561	0.00714237	0.0117658	ANXA1
positive regulation of telomerase activity	GO:0051973	1	13	34	61686	139.561	0.00714237	0.0117658	HSP90AB1
neuromuscular junction development	GO:0007528	1	13	34	61686	139.561	0.00714237	0.0117658	COL4A1
cellular response to vascular endothelial growth factor stimulus	GO:0035924	1	13	34	61686	139.561	0.00714237	0.0117658	ANXA1
positive regulation of cell migration involved in sprouting angiogenesis	GO:0090050	1	13	34	61686	139.561	0.00714237	0.0117658	ANXA1
embryonic skeletal system development	GO:0048706	1	13	36	61686	131.808	0.00756103	0.0122908	WNT5A
muscle filament sliding	GO:0030049	1	13	36	61686	131.808	0.00756103	0.0122908	TPM4
activation of protein kinase B activity	GO:0032148	1	13	36	61686	131.808	0.00756103	0.0122908	WNT5A
Wnt signaling pathway, calcium modulating pathway	GO:0007223	1	13	37	61686	128.245	0.00777031	0.0125756	WNT5A
negative regulation of interleukin-8 production	GO:0032717	1	13	38	61686	124.87	0.00797954	0.0126916	ANXA1
lens development in camera-type eye	GO:0002088	1	13	38	61686	124.87	0.00797954	0.0126916	WNT5A
negative chemotaxis	GO:0050919	1	13	38	61686	124.87	0.00797954	0.0126916	WNT5A
response to interleukin-1	GO:0070555	1	13	38	61686	124.87	0.00797954	0.0126916	ANXA1
positive regulation of G1/S transition of mitotic cell cycle	GO:1900087	1	13	39	61686	121.669	0.00818873	0.012913	ANXA1
response to cocaine	GO:0042220	1	13	39	61686	121.669	0.00818873	0.012913	HSP90AB1
positive regulation of protein import into nucleus	GO:0042307	1	13	40	61686	118.627	0.00839788	0.0131306	HSP90AB1
placenta development	GO:0001890	1	13	40	61686	118.627	0.00839788	0.0131306	HSP90AB1
positive regulation of nitric oxide biosynthetic process	GO:0045429	1	13	41	61686	115.734	0.00860699	0.0132886	HSP90AB1
activation of JUN kinase activity	GO:0007257	1	13	41	61686	115.734	0.00860699	0.0132886	WNT5A
neural tube development	GO:0021915	1	13	41	61686	115.734	0.00860699	0.0132886	WNT5A
monocyte chemotaxis	GO:0002548	1	13	43	61686	110.351	0.00902509	0.0138185	ANXA1
positive regulation of chemokine production	GO:0032722	1	13	43	61686	110.351	0.00902509	0.0138185	WNT5A
positive regulation of fibroblast proliferation	GO:0048146	1	13	45	61686	105.446	0.00944303	0.0142806	WNT5A
positive regulation of neuron death	GO:1901216	1	13	45	61686	105.446	0.00944303	0.0142806	WNT5A
positive regulation of cell differentiation	GO:0045597	1	13	45	61686	105.446	0.00944303	0.0142806	HSP90AB1
interleukin-12-mediated signaling pathway	GO:0035722	1	13	46	61686	103.154	0.00965194	0.0144193	ANXA2
regulation of megakaryocyte differentiation	GO:0045652	1	13	46	61686	103.154	0.00965194	0.0144193	HIST1H4A
epithelial to mesenchymal transition	GO:0001837	1	13	46	61686	103.154	0.00965194	0.0144193	WNT5A
embryonic digit morphogenesis	GO:0042733	1	13	47	61686	100.959	0.0098608	0.0146719	WNT5A
cellular response to heat	GO:0034605	1	13	48	61686	98.8558	0.0100696	0.0148036	HSP90AB1
cellular response to amino acid stimulus	GO:0071230	1	13	48	61686	98.8558	0.0100696	0.0148036	COL4A1
somitogenesis	GO:0001756	1	13	48	61686	98.8558	0.0100696	0.0148036	WNT5A
embryonic limb morphogenesis	GO:0030326	1	13	50	61686	94.9015	0.0104872	0.0153562	WNT5A
positive regulation of protein serine/threonine kinase activity	GO:0071902	1	13	51	61686	93.0407	0.0106959	0.0155999	HSP90AB1
negative regulation of fat cell differentiation	GO:0045599	1	13	52	61686	91.2515	0.0109045	0.0158416	WNT5A
JNK cascade	GO:0007254	1	13	53	61686	89.5298	0.0111131	0.0160186	WNT5A
hemostasis	GO:0007599	1	13	53	61686	89.5298	0.0111131	0.0160186	ANXA5
inner ear morphogenesis	GO:0042472	1	13	54	61686	87.8718	0.0113217	0.0161927	WNT5A
regulation of gene silencing by miRNA	GO:0060964	1	13	54	61686	87.8718	0.0113217	0.0161927	HIST1H4A
G protein-coupled receptor signaling pathway, coupled to cyclic nucleotide second messenger	GO:0007187	1	13	55	61686	86.2741	0.0115303	0.0164273	ANXA1
actin cytoskeleton reorganization	GO:0031532	1	13	56	61686	84.7335	0.0117388	0.01666	ANXA1
response to hormone	GO:0009725	1	13	57	61686	83.247	0.0119472	0.0168909	ANXA1
response to peptide hormone	GO:0043434	1	13	58	61686	81.8117	0.0121557	0.0170549	ANXA1
neurogenesis	GO:0022008	1	13	58	61686	81.8117	0.0121557	0.0170549	WNT5A
cellular response to transforming growth factor beta stimulus	GO:0071560	1	13	59	61686	80.425	0.012364	0.0171516	WNT5A
amyloid fibril formation	GO:1990000	1	13	59	61686	80.425	0.012364	0.0171516	HIST1H4A
double-strand break repair via nonhomologous end joining	GO:0006303	1	13	59	61686	80.425	0.012364	0.0171516	HIST1H4A
negative regulation of epithelial cell proliferation	GO:0050680	1	13	60	61686	79.0846	0.0125724	0.0173105	WNT5A
positive regulation of epithelial cell proliferation	GO:0050679	1	13	60	61686	79.0846	0.0125724	0.0173105	WNT5A
positive regulation of protein kinase activity	GO:0045860	1	13	61	61686	77.7881	0.0127807	0.0174025	WNT5A
negative regulation of BMP signaling pathway	GO:0030514	1	13	61	61686	77.7881	0.0127807	0.0174025	WNT5A
positive regulation of interleukin-1 beta production	GO:0032731	1	13	61	61686	77.7881	0.0127807	0.0174025	WNT5A
positive regulation of interleukin-8 production	GO:0032757	1	13	62	61686	76.5335	0.0129889	0.0175565	WNT5A
positive regulation of T cell proliferation	GO:0042102	1	13	62	61686	76.5335	0.0129889	0.0175565	ANXA1
heart looping	GO:0001947	1	13	64	61686	74.1418	0.0134053	0.0179223	WNT5A
cellular response to retinoic acid	GO:0071300	1	13	64	61686	74.1418	0.0134053	0.0179223	WNT5A
cellular response to drug	GO:0035690	1	13	64	61686	74.1418	0.0134053	0.0179223	HSP90AB1
extracellular matrix disassembly	GO:0022617	1	13	65	61686	73.0012	0.0136135	0.0180697	A2M
cellular response to organic cyclic compound	GO:0071407	1	13	65	61686	73.0012	0.0136135	0.0180697	HSP90AB1
cellular response to hydrogen peroxide	GO:0070301	1	13	66	61686	71.8951	0.0138215	0.01815	ANXA1
positive regulation of endothelial cell migration	GO:0010595	1	13	66	61686	71.8951	0.0138215	0.01815	WNT5A
neuron projection morphogenesis	GO:0048812	1	13	66	61686	71.8951	0.0138215	0.01815	WNT5A
positive regulation of cytokine production	GO:0001819	1	13	67	61686	70.822	0.0140296	0.0182286	WNT5A
response to unfolded protein	GO:0006986	1	13	67	61686	70.822	0.0140296	0.0182286	HSP90AB1
cell fate commitment	GO:0045165	1	13	67	61686	70.822	0.0140296	0.0182286	WNT5A
canonical Wnt signaling pathway	GO:0060070	1	13	68	61686	69.7805	0.0142376	0.018434	WNT5A
regulation of protein localization	GO:0032880	1	13	69	61686	68.7692	0.0144456	0.0186378	WNT5A
cellular protein localization	GO:0034613	1	13	70	61686	67.7868	0.0146535	0.0187099	WNT5A
determination of left/right symmetry	GO:0007368	1	13	70	61686	67.7868	0.0146535	0.0187099	WNT5A
positive regulation of interferon-gamma production	GO:0032729	1	13	70	61686	67.7868	0.0146535	0.0187099	WNT5A
positive regulation of endothelial cell proliferation	GO:0001938	1	13	71	61686	66.8321	0.0148614	0.0189099	WNT5A
epithelial cell differentiation	GO:0030855	1	13	72	61686	65.9038	0.0150693	0.019043	COL4A1
viral life cycle	GO:0019058	1	13	72	61686	65.9038	0.0150693	0.019043	HIST1H4A
positive regulation of protein catabolic process	GO:0045732	1	13	74	61686	64.1227	0.0154848	0.0193692	WNT5A
cartilage development	GO:0051216	1	13	74	61686	64.1227	0.0154848	0.0193692	WNT5A
regulation of cellular response to heat	GO:1900034	1	13	74	61686	64.1227	0.0154848	0.0193692	HSP90AB1
phagocytosis	GO:0006909	1	13	76	61686	62.4352	0.0159003	0.0198216	ANXA1
neural tube closure	GO:0001843	1	13	77	61686	61.6244	0.0161079	0.0200129	WNT5A
DNA duplex unwinding	GO:0032508	1	13	80	61686	59.3135	0.0167306	0.0206475	ANXA1
Fc-gamma receptor signaling pathway involved in phagocytosis	GO:0038096	1	13	80	61686	59.3135	0.0167306	0.0206475	HSP90AB1
cellular response to calcium ion	GO:0071277	1	13	82	61686	57.8668	0.0171456	0.021089	WNT5A
female pregnancy	GO:0007565	1	13	84	61686	56.489	0.0175603	0.0215275	PAPPA
double-strand break repair	GO:0006302	1	13	85	61686	55.8244	0.0177677	0.0217095	HIST1H4A
positive regulation of JNK cascade	GO:0046330	1	13	86	61686	55.1753	0.0179749	0.0218903	WNT5A
Wnt signaling pathway, planar cell polarity pathway	GO:0060071	1	13	87	61686	54.5411	0.0181822	0.0220698	WNT5A
positive regulation of inflammatory response	GO:0050729	1	13	90	61686	52.7231	0.0188037	0.022675	WNT5A
cell-matrix adhesion	GO:0007160	1	13	90	61686	52.7231	0.0188037	0.022675	ITGBL1
positive regulation of interleukin-6 production	GO:0032755	1	13	92	61686	51.5769	0.0192178	0.0229494	WNT5A
axonogenesis	GO:0007409	1	13	92	61686	51.5769	0.0192178	0.0229494	WNT5A
xenobiotic metabolic process	GO:0006805	1	13	92	61686	51.5769	0.0192178	0.0229494	HSP90AB1
lung development	GO:0030324	1	13	94	61686	50.4795	0.0196318	0.0232184	WNT5A
activation of GTPase activity	GO:0090630	1	13	94	61686	50.4795	0.0196318	0.0232184	WNT5A
cellular response to interferon-gamma	GO:0071346	1	13	94	61686	50.4795	0.0196318	0.0232184	WNT5A
positive regulation of tumor necrosis factor production	GO:0032760	1	13	95	61686	49.9482	0.0198387	0.0233881	WNT5A
response to estradiol	GO:0032355	1	13	99	61686	47.9301	0.020666	0.0242087	ANXA1
negative regulation of peptidase activity	GO:0010466	1	13	99	61686	47.9301	0.020666	0.0242087	A2M
wound healing	GO:0042060	1	13	101	61686	46.981	0.0210794	0.0246149	WNT5A
muscle contraction	GO:0006936	1	13	102	61686	46.5204	0.021286	0.0247778	TPM4
male gonad development	GO:0008584	1	13	105	61686	45.1912	0.0219057	0.02526	WNT5A
anterior/posterior pattern specification	GO:0009952	1	13	105	61686	45.1912	0.0219057	0.02526	WNT5A
integrin-mediated signaling pathway	GO:0007229	1	13	105	61686	45.1912	0.0219057	0.02526	ITGBL1
osteoblast differentiation	GO:0001649	1	13	111	61686	42.7484	0.023144	0.0266048	TPM4
response to organic cyclic compound	GO:0014070	1	13	121	61686	39.2155	0.0252046	0.0288835	ANXA1
positive regulation of neuron projection development	GO:0010976	1	13	122	61686	38.8941	0.0254104	0.0290292	WNT5A
regulation of small GTPase mediated signal transduction	GO:0051056	1	13	126	61686	37.6593	0.0262333	0.0298769	A2M
activation of MAPK activity	GO:0000187	1	13	129	61686	36.7835	0.0268501	0.0303917	WNT5A
calcium ion transmembrane transport	GO:0070588	1	13	129	61686	36.7835	0.0268501	0.0303917	ANXA2
kidney development	GO:0001822	1	13	131	61686	36.222	0.0272611	0.0307626	WNT5A
negative regulation of neuron apoptotic process	GO:0043524	1	13	134	61686	35.411	0.0278773	0.031362	HSP90AB1
actin filament organization	GO:0007015	1	13	135	61686	35.1487	0.0280826	0.0314969	TPM4
membrane organization	GO:0061024	1	13	138	61686	34.3846	0.0286983	0.03209	WNT5A
regulation of cell shape	GO:0008360	1	13	143	61686	33.1824	0.0297237	0.0331361	ANXA1
positive regulation of angiogenesis	GO:0045766	1	13	151	61686	31.4244	0.0313622	0.0348574	WNT5A
protein folding	GO:0006457	1	13	155	61686	30.6134	0.0321806	0.0356595	HSP90AB1
animal organ morphogenesis	GO:0009887	1	13	163	61686	29.1109	0.0338152	0.0373588	COL18A1
positive regulation of NF-kappaB transcription factor activity	GO:0051092	1	13	164	61686	28.9334	0.0340194	0.0374721	WNT5A
cellular response to lipopolysaccharide	GO:0071222	1	13	167	61686	28.4136	0.0346316	0.038033	WNT5A
blood coagulation	GO:0007596	1	13	173	61686	27.4282	0.035855	0.0391435	ANXA5
neuron differentiation	GO:0030182	1	13	173	61686	27.4282	0.035855	0.0391435	WNT5A
negative regulation of canonical Wnt signaling pathway	GO:0090090	1	13	177	61686	26.8083	0.0366698	0.039915	WNT5A
positive regulation of protein kinase B signaling	GO:0051897	1	13	187	61686	25.3747	0.0387041	0.0420053	HSP90AB1
protein stabilization	GO:0050821	1	13	194	61686	24.4592	0.0401257	0.0434204	HSP90AB1
signal transduction	GO:0007165	2	13	1540	61686	6.16244	0.0404826	0.0436786	ANXA5,ANXA1
visual perception	GO:0007601	1	13	200	61686	23.7254	0.0413426	0.0444765	COL18A1
regulation of cell population proliferation	GO:0042127	1	13	201	61686	23.6073	0.0415453	0.0445646	ANXA1
positive regulation of protein phosphorylation	GO:0001934	1	13	203	61686	23.3748	0.0419506	0.0448689	WNT5A
adaptive immune response	GO:0002250	1	13	218	61686	21.7664	0.044985	0.0479753	ANXA1
axon guidance	GO:0007411	1	13	225	61686	21.0892	0.046398	0.0493397	WNT5A
Wnt signaling pathway	GO:0016055	1	13	226	61686	20.9959	0.0465997	0.0494118	WNT5A

[truncated: 6 more sheets: Table S11, Table S12, Table S13, Table S14, Table S15, Table S16]
